# Supplementary material for: Emerging Uses of Artificial Intelligence in Chronic Dermatologic Disease: A Scoping Review
Source: J Cutan Med Surg. 2024 Dec 30;29(3):274–81. doi: 10.1177/12034754241308237 (PMC12171080; doi:10.1177/12034754241308237)
Supplement: sj-xlsx-3-cms-10.1177_12034754241308237 – Supplemental material for Emerging Uses of Artificial Intelligence in Chronic Dermatologic Disease: A Scoping Review [file sj-xlsx-3-cms-10.1177_12034754241308237.xlsx]

## Sheet: Dataset
Study	Title	Authors	Abstract	Theme #1	Theme #2	Theme #3	Condition #1	Condition #2	Published Year	Journal	Volume	DOI	Ref
Aditya 2022	Prediction of Alopecia Areata using Machine Learning Techniques	Aditya, S.; Sidhu, S.; Kanchana, M.	Alopecia areata (AA) is a chronic, autoimmune condition that attacks anagen hair follicles, causing sudden hair loss, resulting in circular bald patches. The disorder may be developed in both adults as well as children and the prevalence of the same is approximated to be 1 in every 1000 people, putting around 2% of the broad population at a risk of developing this disease at some point in their l…	Clinical Evaluation	Images		Alopecia		2022	IEEE International Conference on Data Science and Information System, ICDSIS 2022		10.1109/ICDSIS55133.2022.9915804
Aggarwal 2019	Data augmentation in dermatology image recognition using machine learning.	Aggarwal, St Lt Pushkar	BACKGROUND: Each year in the United States, over 80 million people are affected by acne, atopic dermatitis, rosacea, psoriasis, and impetigo. Artificial intelligence and machine learning could prove to be a good tool for assisting in the diagnosis of dermatological conditions. The objective of this study was to evaluate the use of data augmentation in machine learning image recognition of five de…	Clinical Evaluation			Various Conditions		2019	Skin research and technology : official journal of International Society for Bioengineering and the Skin (ISBS) [and] International Society for Digital Imaging of Skin (ISDIS) [and] International Society for Skin Imaging (ISSI)	25	https://dx.doi.org/10.1111/srt.12726	31140653
Agrawal 2021	Corroboration of skin diseases: Melanoma, vitiligo vascular tumor using transfer learning	Agrawal, N.; Aurelia, S.	The precise identification of skin disease is an exigent process even for more experienced doctors and dermatologists because there is a small variation between surrounding skin and lesions, a visual affinity between different skin diseases. Transfer learning is the approach which stores acquired knowledge while solving one problem and apply that knowledge to similar problems. It is a type of mac…	Images			Vitiligo		2021	Proceedings of the 7th International Conference on Electrical Energy Systems, ICEES 2021		10.1109/ICEES51510.2021.9383682
Aguilar 2022	Towards the Development of an Acne-Scar Risk Assessment Tool Using Deep Learning	Aguilar, J.; Benitez, D.; Perez, N.; Estrella-Porter, J.; Camacho, M.; Viteri, M.; Yepez, P.; Guillerno, J.	Early estimation of the risk of having acne-induced scars is crucial for acne sufferers to ensure appropriate treatment and prevention. This paper explores the feasibility of using Convolutional neural networks (CNN) to estimate the risk of developing acne-induced scars based only on image analysis as a complementary tool for diagnosis. A database of acne sufferers whose acne-induced scar risks h…	Images	Prognosis		Acne Vulgaris		2022	2022 IEEE International Autumn Meeting on Power, Electronics and Computing, ROPEC 2022		10.1109/ROPEC55836.2022.10018763
AhmadFadzil 2013	3D surface roughness measurement for scaliness scoring of psoriasis lesions.	Ahmad Fadzil, M Hani; Prakasa, Esa; Asirvadam, Vijanth Sagayan; Nugroho, Hermawan; Affandi, Azura Mohd; Hussein, Suraiya Hani	Psoriasis is an incurable skin disorder affecting 2-3% of the world population. The scaliness of psoriasis is a key assessment parameter of the Psoriasis Area and Severity Index (PASI). Dermatologists typically use visual and tactile senses in PASI scaliness assessment. However, the assessment can be subjective resulting in inter- and intra-rater variability in the scores. This paper proposes an …	Clinical Evaluation	Images		Psoriasis		2013	Computers in biology and medicine	43	https://dx.doi.org/10.1016/j.compbiomed.2013.08.009	24054912
Aijaz 2022	Deep Learning Application for Effective Classification of Different Types of Psoriasis.	Aijaz, Syeda Fatima; Khan, Saad Jawaid; Azim, Fahad; Shakeel, Choudhary Sobhan; Hassan, Umer	Psoriasis is a chronic inflammatory skin disorder mediated by the immune response that affects a large number of people. According to latest worldwide statistics, 125 million individuals are suffering from psoriasis. Deep learning techniques have demonstrated success in the prediction of skin diseases and can also lead to the classification of different types of psoriasis. Hence, we propose a dee…	Clinical Evaluation	Images		Psoriasis		2022	Journal of healthcare engineering	2022	https://dx.doi.org/10.1155/2022/7541583	35075392
Alhamdani 2022	Classification of psoriasis and eczema based on Convolutional Neural Network	Alhamdani, M.A.; Hashim, A.N.	Dermatology is one of the most difficult terrains to diagnose and predict due to its complexity. In the field of dermatology, many tests are often required to identify what skin disease a patient may suffer from. Thus, a system that can diagnose skin diseases without such limitations is required. Medical technology has shown tremendous progress in distinguishing psoriasis from eczema faster and m…	Clinical Evaluation	Images		Psoriasis	Atopic Dermatitis/Eczema	2022	2022 Iraqi International Conference on Communication and Information Technologies, IICCIT 2022		10.1109/IICCIT55816.2022.10010461
Almazan 2016	High-resolution actigraphy and advanced signal processing objectively quantifies nocturnal scratching events in patients with atopic dermatitis	Almazan T.; Craft N.; Torres J.; Preciado K.; Erfe M.C.; Eells S.; Peterson B.; Moreau A.; Anderer P.; Cerny A.	Background: Atopic dermatitis is a chronic inflammatory skin condition affecting both children and adults and is associated with pruritus. A method for objectively quantifying nocturnal scratching events could aid in the development of therapies for atopic dermatitis and other pruritic disorders. Objective(s): To assess the accuracy of an objective, noninvasive method to quantify nocturnal scratc…	Data Analysis			Atopic Dermatitis/Eczema		2016	Journal of the American Academy of Dermatology	74
ALROOBAEA 2022	IL-4/13 Blockade and sleep-related adverse drug reactions in over 37,000 Dupilumab reports from the World Health Organization Individual Case Safety reporting pharmacovigilance database (VigiBaseTM): a big data and machine learning analysis	ALROOBAEA R.; RUBAIEE S.; HANBAZAZAH A.S.; JAHRAMI H.; GARBARINO S.; DAMIANI G.; WU J.; BRAGAZZI N.L.	OBJECTIVE: Atopic dermatitis displays a relevant sleep burden sustained by clinical (i.e., itch), psychological (i.e., inadequate coping strategies) and therapeutic (i.e., frequent loss of drug response) triggers. Dupilumab, the first biologic approved for atopic dermatitis, showed excellent effects on improving pruritus and sleep after only two weeks of treatment but, in some cases, may have par…	Data Analysis	Pharmacology		Atopic Dermatitis/Eczema		2022	European Review for Medical and Pharmacological Sciences	26	https://dx.doi.org/10.26355/eurrev_202206_28977	35731078 [https://www.ncbi.nlm.nih.gov/pubmed/?term=35731078]
Amruthalingam 2022	Improved diagnosis by automated macro- and micro-anatomical region mapping of skin photographs	Amruthalingam L.; Gottfrois P.; Gonzalez Jimenez A.; Gokduman B.; Kunz M.; Koller T.; Pouly M.; Navarini A.A.; Maul J.-T.; Maul L.V.; Kostner L.; Jamiolkowski D.; Erni B.; Hsu C.; Meienberger N.; Nicolas Khouri M.; Christiane Palm M.; Damian Wuethrich M.; Anliker M.; Manabu Rohr M.; Horvat M.; Eckert N.; Kei Mathis M.; Salvatore Conticello M.; Baskaralingam S.; Rotondi L.; Pascal Kobel M.	Background: The exact location of skin lesions is key in clinical dermatology. On one hand, it supports differential diagnosis (DD) since most skin conditions have specific predilection sites. On the other hand, location matters for dermatosurgical interventions. In practice, lesion evaluation is not well standardized and anatomical descriptions vary or lack altogether. Automated determination of…	Clinical Evaluation	Images		Various Conditions		2022	Journal of the European Academy of Dermatology and Venereology	36	https://dx.doi.org/10.1111/jdv.18476	35924423 [https://www.ncbi.nlm.nih.gov/pubmed/?term=35924423]
Amruthalingam 2022	143 Automated Anatomical Mapping of Hand Eczema	Amruthalingam L.; Mang N.; Gottfrois P.; Jimenez A.G.; Maul J.; Kunz M.; Pouly M.; Navarini A.	Hand eczema (HE) is a highly prevalent chronic disease affecting 15% of the population. Clinical grading systems are time-intensive and require training, making overall coarse assessment the default approach in practice. We present an image-based deep learning method to automatically evaluate HE lesion surface and determine their anatomical repartition. This retrospective study was based on two d…	Clinical Evaluation	Images		Atopic Dermatitis/Eczema		2022	Journal of Investigative Dermatology	142	https://dx.doi.org/10.1016/j.jid.2022.09.153
Amruthalingam 2022	Quantification of Efflorescences in Pustular Psoriasis Using Deep Learning.	Amruthalingam L; Buerzle O; Gottfrois P; Jimenez AG; Roth A; Koller T; Pouly M; Navarini AA	OBJECTIVES: Pustular psoriasis (PP) is one of the most severe and chronic skin conditions. Its treatment is difficult, and measurements of its severity are highly dependent on clinicians' experience. Pustules and brown spots are the main efflorescences of the disease and directly correlate with its activity. We propose an automated deep learning model (DLM) to quantify lesions in terms of count a…	Clinical Evaluation	Images		Psoriasis		2022	Healthc Inform Res	28	10.4258/hir.2022.28.3.222	35982596
Aruna 2022	An Enhancement on Convolutional Artificial Intelligent Based Diagnosis for Skin Disease Using Nanotechnology Sensors.	Aruna R, Dr; K, Srihari; Surendran S, Dr; S, Jagadeesan; K, Somasundaram; Yuvaraj N, Dr; S, Deepa; E, Udayakumar; K, Shanmuganathan V; S, Chandragandhi; Debtera, Baru	Skin disease is the major health problem around the world. The diagnosis of skin disease remains a challenge to dermatologist profession particularly in the detection, evaluation, and management. Health data are very large and complex due to this processing of data using traditional data processing techniques is very difficult. In this paper, to ease the complexity while processing the inputs, we…	Clinical Evaluation	Images		Various Conditions		2022	Computational intelligence and neuroscience	2022	https://dx.doi.org/10.1155/2022/9539503	35832245
Attar 2022	Reliable detection of eczema areas for fully automated assessment of eczema severity from digital camera images	Attar R.; Hurault G.; Wang Z.; Mokhtari R.; Pan K.; Olabi B.; Earp E.; Steele L.; Williams H.C.; Tanaka R.J.	Assessing the severity of eczema in clinical research requires face-to-face skin examination by trained staff. Such approaches are resource-intensive for participants and staff, challenging during pandemics, and prone to inter- and intra-observer variation. Computer vision algorithms have been proposed to automate the assessment of eczema severity using digital camera images. However, they often …	Clinical Evaluation	Images		Atopic Dermatitis/Eczema		2022	medRxiv		https://dx.doi.org/10.1101/2022.11.05.22281951
Bang 2018	Acne severity scoring using deep learning	Bang C.; Jeon J.; Lee S.; Park Y.; Lee J.	Background: Acne has various clinical manifestations and should be appropriately treated according to the severity. In Korea, 'Korea Acne Severity Rating System (KAGS)' is a standardized index to identify the status of acne, according to the characteristics of Koreans to determine the severity of acne. In practice, however, there has been a limit to the use of KAGS in clinical settings. Objective…	Clinical Evaluation	Images		Acne Vulgaris		2018	Journal of Investigative Dermatology	138
Bang 2021	Automated severity scoring of atopic dermatitis patients by a deep neural network.	Bang, Chul Hwan; Yoon, Jae Woong; Ryu, Jae Yeon; Chun, Jae Heon; Han, Ju Hee; Lee, Young Bok; Lee, Jun Young; Park, Young Min; Lee, Suk Jun; Lee, Ji Hyun	Scoring atopic dermatitis (AD) severity with the Eczema Area and Severity Index (EASI) in an objective and reproducible manner is challenging. Automated measurement of erythema, papulation, excoriation, and lichenification severity using images has not yet been investigated. Our aim was to determine whether convolutional neural networks (CNNs) could assess erythema, papulation, excoriation, and l…	Clinical Evaluation	Images		Atopic Dermatitis/Eczema		2021	Scientific reports	11	https://dx.doi.org/10.1038/s41598-021-85489-8	33723375
Banu 2014	Objective erythema assessment of Psoriasis lesions for Psoriasis Area and Severity Index (PASI) evaluation	Banu, S.; Toacse, G.; Danciu, G.	Psoriasis severity assessment is usually performed based on the computation of the Psoriasis Area and Severity Index (PASI). Physicians subjectively classify the erythema parameter into several grades of severity. To support the decision and the evaluation of the psoriasis lesions' evolution in time, this study proposes an approach for the objective assessment of erythema degree. There were proce…	Clinical Evaluation	Images		Psoriasis		2014	EPE 2014 - Proceedings of the 2014 International Conference and Exposition on Electrical and Power Engineering		10.1109/ICEPE.2014.6969867
Bhattacharjee 2011	Skin texture analysis for medical diagnosis	Bhattacharjee, N.; Parekh, R.	This paper proposes an automated system for recognizing disease conditions of human skin in context to health informatics. The disease conditions are recognized by analyzing skin texture images using a set of normalized symmetrical Grey Level Co-occurrence Matrices (GLCM). Directional GLCMs are computed along four directions viz. horizontal, vertical, right diagonal, left diagonal, and a set of f…	Clinical Evaluation	Images		Various Conditions		2011	ACM International Conference Proceeding Series		10.1145/1947940.1948004
Binol 2020	A multidimensional scaling and sample clustering to obtain a representative subset of training data for transfer learning-based rosacea lesion identification	Binol, H.; Niazi, M.K.K.; Plotner, A.; Sopkovich, J.; Kaffenberger, B.H.; Gurcan, M.N.	Rosacea is a common cutaneous disorder characterized by facial redness, swelling, and flushing, and it is usually diagnosed by a dermatologist after a visual examination. Qualitative human assessment often results in relatively high intra- and interobserver variability, which can negatively affect patient outcomes. Computer-assisted image analysis may improve visual assessment by human observers …	Clinical Evaluation	Images		Rosacea		2020	Progress in Biomedical Optics and Imaging - Proceedings of SPIE	11314	10.1117/12.2549392
Birkner 2022	Computer-Assisted Differential Diagnosis of Pyoderma Gangrenosum and Venous Ulcers with Deep Neural Networks	Birkner M.; Schalk J.; von den Driesch P.; Schultz E.S.	(1) Background: Pyoderma gangrenosum (PG) is often situated on the lower legs, and the differentiation from conventional leg ulcers (LU) is a challenging task due to the lack of clear clinical diagnostic criteria. Because of the different therapy concepts, misdiagnosis or delayed diagnosis bears a great risk for patients. (2) Objective: to develop a deep convolutional neural network (CNN) capable…	Clinical Evaluation	Images		Chronic Wound		2022	Journal of Clinical Medicine	11	https://dx.doi.org/10.3390/jcm11237103
Blanco 2020	A superpixel-driven deep learning approach for the analysis of dermatological wounds.	Blanco, Gustavo; Traina, Agma J M; Traina, Caetano Jr; Azevedo-Marques, Paulo M; Jorge, Ana E S; de Oliveira, Daniel; Bedo, Marcos V N	BACKGROUND: The image-based identification of distinct tissues within dermatological wounds enhances patients' care since it requires no intrusive evaluations. This manuscript presents an approach, we named QTDU, that combines deep learning models with superpixel-driven segmentation methods for assessing the quality of tissues from dermatological ulcers., METHOD: QTDU consists of a three-stage pi…	Clinical Evaluation	Images		Chronic Wound		2020	Computer methods and programs in biomedicine	183	https://dx.doi.org/10.1016/j.cmpb.2019.105079	31542688
Blauvelt 2022	A Retrospective Cohort Analysis of Treatment Patterns Over 1 Year in Patients with Psoriasis Treated with Ixekizumab or Guselkumab.	Blauvelt A; Burge R; Gallo G; Charbonneau B; Malatestinic W; Zhu B; Wan F; Lockshin B	INTRODUCTION: Persistence and adherence to psoriasis treatments reflect overall drug effectiveness, tolerability, and convenience. Limited data are available on the treatment patterns of ixekizumab, an interleukin (IL)-17A antagonist, vs. guselkumab, an IL-23 inhibitor. Our objective was to evaluate real-life psoriasis drug treatment patterns with ixekizumab vs. guselkumab. METHODS: This retrospe…	Data Analysis	Patient Sentiment		Psoriasis		2022	Dermatol Ther (Heidelb)	12	10.1007/s13555-022-00686-1	35220545
Bobrova 2019	Using Neural Networks for Diagnosing in Dermatology.	Bobrova, Margarita; Taranik, Maksim; Kopanitsa, Georgy	The paper deals with neural networks for decision support in diagnosing in dermatology. There were several iterations during development. We classified six diseases using ANN: (1) Psoriasis, (2) Seborrheic dermatitis, (3) Lichen planus, (4) Pityriasis rosea, (5) Cronic dermatitis, (6) Pityriasis rubra pilaris. At first, we used all 35 attributes to conclude skin disease diagnosis with the accurac…	Clinical Evaluation			Various Conditions		2019	Studies in health technology and informatics	261		31156118
Breslavets 2022	Validation of artificial intelligence application in clinical dermatology	Breslavets M.; Shear N.H.; Lapa T.; Breslavets D.; Breslavets A.		Clinical Evaluation	Images		Psoriasis		2022	Journal of the American Academy of Dermatology	86	https://dx.doi.org/10.1016/j.jaad.2021.01.064	33508394 [https://www.ncbi.nlm.nih.gov/pubmed/?term=33508394]
Capozza 2015	Living with atopic dermatitis: Patient priorities and needs expressed in social media fora	Capozza K.L.	With the passage of the Affordable Care Act, Congress authorized the establishment of a new substantial source of funding to support "patient-centered research" through the Patient Centered Outcomes Research Institute. This type of research aims to marry patient preferences with rigorous research methods. PCOR aims takes into account patients' preferences, autonomy, and needs and to focus on outc…	Data Analysis	Patient Sentiment		Atopic Dermatitis/Eczema		2015	Journal of Investigative Dermatology	135	https://dx.doi.org/10.1038/jid.2015.69
CasuayanDeGoma 2020	Recognizing Common Skin Diseases in the Philippines Using Image Processing and Machine Learning Classification	Casuayan De Goma, J.; Devaraj, M.	Skin disease is prevalent in tropical climates, developing countries, people with poor hygiene, and polluted areas. It is a kind of disease that is visible to human eyes which makes carriers susceptible to shame and may cause people to keep distance from them. Even though it is visible to human eyes, people are unaware of what kind of skin disease they have, and with this, people would go to derm…	Clinical Evaluation			Various Conditions		2020	ACM International Conference Proceeding Series		10.1145/3418688.3418700
Cazzolato 2021	The UTrack framework for segmenting and measuring dermatological ulcers through telemedicine.	Cazzolato, Mirela T; Ramos, Jonathan S; Rodrigues, Lucas S; Scabora, Lucas C; Chino, Daniel Y T; Jorge, Ana E S; de Azevedo-Marques, Paulo Mazzoncini; Traina, Caetano Jr; Traina, Agma J M	Chronic dermatological ulcers cause great discomfort to patients, and while monitoring the size of wounds over time provides significant clues about the healing evolution and the clinical condition of patients, the lack of practical applications in existing studies impairs users' access to appropriate treatment and diagnosis methods. We propose the UTrack framework to help with the acquisition of…	Clinical Evaluation	Images	Mobile Applications	Chronic Wound		2021	Computers in biology and medicine	134	https://dx.doi.org/10.1016/j.compbiomed.2021.104489	34015672
Çetin 2018	Differential diagnosis of erythematous squamous diseases with feature selection and classification algorithms	Çetin, A.; Gökhan, T.	In this chapter, the differential diagnosis of erythematous diseases was determined using data mining and machine learning algorithms. In this chapter, data mining and its application to differential diagnosis of erythematous squamous diseases were discussed. A dermatology dataset from UCI Machine Learning Repository was used for the study. The dataset consists of 366 data items with 34 attribute…	Clinical Evaluation	Images		Various Conditions		2018	Nature-Inspired Intelligent Techniques for Solving Biomedical Engineering Problems		10.4018/978-1-5225-4769-3.ch005
Chandran 2021	Multi-omic diagnostic test for psoriatic arthritis in psoriasis patients	Chandran V.; Gladman D.; Rahman P.; Eder L.; Rosen C.; Jurisica I.; Kulasingam V.; Cook R.; Bansback N.; Boyle J.	Background: Psoriatic arthritis (PsA) is an inflammatory arthritis that occurs in around 24% of patients with psoriasis. PsA is difficult to diagnose as the presentation can be subtle, disease manifestations heterogenous and clinical symptoms may mimic more common but less inflammatory conditions such as osteoarthritis and fibromyalgia. Our preliminary data strongly suggest that a successful diag…	Clinical Evaluation	Data Analysis		Psoriasis		2021	Journal of Psoriasis and Psoriatic Arthritis	6	https://dx.doi.org/10.1177/24755303211043842
Chaurasia 2019	Skin diseases prediction: Binary classification machine learning and multi model ensemble techniques	Chaurasia V.; Pal S.	Unlike many other diseases, the skin disease has more irritability. Dermatology sicknesses incorporates normal skin rashes to serious skin contaminations, which happens because of scope of things, like diseases, warm, allergens, framework issue and drugs. First regular skin issue are dermatitis. Atopic dermatitis is relating current (perpetual) condition that causes eager, aroused skin. Most much…	Clinical Evaluation			Various Conditions		2019	Research Journal of Pharmacy and Technology	12	https://dx.doi.org/10.5958/0974-360X.2019.00656.5
Chen 2020	728 Doctor-level multi-classification of skin diseases and a dataset for the Yellow Race	Chen X.; Zhao S.; Kuang Y.; Chen M.; Zhu W.	Convolutional Neural Networks has superior performance in image recognition. But it relies on a large amount of data. However, there has not been public skin disease dataset for a specific race. This paper builds such a dataset for the yellow race. It includes 108,248 images from 474 different skin diseases, and part of these images are also annotated with location for individual skin lesions. Al…	Clinical Evaluation	Images	Data Analysis	Various Conditions		2020	Journal of Investigative Dermatology	140	https://dx.doi.org/10.1016/j.jid.2020.03.741
Chin 2018	Facial acne detection system using deep convolution neural network	Chin C.L.; Chin M.C.; Yang C.H.; Chen W.E.; Yang Z.Y.; Su R.C.; Tsai T.Y.	Objectives: People clearly understand the condition of the facial skin combining facial skin care or medical cosmetology to make improvements. Many experts and scholars are aware of the possibility of applying machine learning to the judgment of facial skin condition. Among the facial skin problems such as acne, wrinkle and so on, the acne problem is difficult to recognize has because it has diff…	Clinical Evaluation	Images		Acne Vulgaris		2018	Basic and Clinical Pharmacology and Toxicology	123	https://dx.doi.org/10.1111/bcpt.13100
Cho 2021	Convolutional neural network-based assessment of atopic dermatitis severity: A method for more objective classification	Cho S.I.; Lee D.; Han B.; Lee J.S.; Hong J.Y.; Lee D.H.; Na J.-I.	Objective assessment of the severity of atopic dermatitis (AD) is essential to choose its proper management. To investigate the performance of a trained deep learning convolutional neural network (CNN) model for severity grading, five dermatologists independently evaluated the severity of 9192 cropped AD images based on the 4-point Investigator Global Assessment (IGA), which were divided into a t…	Clinical Evaluation	Images		Atopic Dermatitis/Eczema		2021	Acta Dermato-Venereologica	101	https://dx.doi.org/10.2340/00015555-3793
Codella 2018	Deep learning applied toward predicting modality, disease, and referrals in primary care clinical photography	Codella N.; Anderson D.; Massey K.; Philips T.; Snowdon J.; Kassler W.; Urman A.; Bhattacharjee B.; Smith J.	Background: Dermatology is a common patient request at Community Health Center, Inc. (CHCI), a Federally Qualified Health Center (FQHC) caring for more than 140,000 underserved patients across Connecticut. CHCI sought to improve access to specialty care while improving efficiency and reducing costs by implementing an eConsult system. This work studies using computer vision methods for 3 recogniti…	Clinical Evaluation	Images		Atopic Dermatitis/Eczema		2018	Journal of the American Academy of Dermatology	79	https://dx.doi.org/10.1016/j.jaad.2018.05.426
Cummins 2023	Natural Language Processing for Large-Scale Analysis of Eczema and Psoriasis Social Media Comments	Cummins J.A.; Zhou G.; Nambudiri V.E.	Social media tools are widely used by dermatologic patients. Eczema and psoriasis, two of the most common inflammatory skin diseases, are well-represented on the social media site Reddit. We used natural language processing tools to examine comments in subreddits r/psoriasis and r/eczema (combined user base >187,000), tracking commenters' interest levels and sentiments related to common treatment…	Data Analysis	Patient Sentiment		Atopic Dermatitis/Eczema	Psoriasis	2023	JID Innovations	3	https://dx.doi.org/10.1016/j.xjidi.2023.100210
Czajkowska 2021	Deep learning approach to skin layers segmentation in inflammatory dermatoses.	Czajkowska, Joanna; Badura, Pawel; Korzekwa, Szymon; Platkowska-Szczerek, Anna	Monitoring skin layers with medical imaging is critical to diagnosing and treating patients with chronic inflammatory skin diseases. The high-frequency ultrasound (HFUS) makes it possible to monitor skin condition in different dermatoses. Accurate and reliable segmentation of skin layers in patients with atopic dermatitis or psoriasis enables the assessment of the treatment effect by the layer th…	Clinical Evaluation	Images		Atopic Dermatitis/Eczema	Psoriasis	2021	Ultrasonics	114	https://dx.doi.org/10.1016/j.ultras.2021.106412	33784575
Damiani 2020	Predicting Secukinumab Fast-Responder Profile in Psoriatic Patients: Advanced Application of Artificial-Neural-Networks (ANNs).	Damiani, Giovanni; Conic, Rosalynn R Z; Pigatto, Paolo D M; Carrera, Carlo G; Franchi, Chiara; Cattaneo, Angelo; Malagoli, Piergiorgio; Uppala, Radhakrishna; Linder, Dennis; Bragazzi, Nicola L; Grossi, Enzo	BACKGROUND: Drug resistance to biologics in psoriasis therapy can occur it may be acquired during a treatment or else present itself from the beginning. To date, no biomarkers are known that may reliably guide clinicians in predicting responsiveness to biologics. Biologics may pose a substantial economic burden. Secukinumab efficiently targets IL-17 in the treatment of psoriasis., OBJECTIVE: To a…	Clinical Evaluation	Data Analysis	Pharmacology	Psoriasis		2020	Journal of drugs in dermatology : JDD	19	https://dx.doi.org/10.36849/JDD.2020.5006	33346505
Dash 2019	PsLSNet: Automated psoriasis skin lesion segmentation using modified U-Net-based fully convolutional network	Dash M.; Londhe N.D.; Ghosh S.; Semwal A.; Sonawane R.S.	The segmentation of psoriasis skin lesions from RGB color images is a challenging task in the computer vision, due to poor illumination conditions, the irregular shapes and sizes of psoriasis lesions, fuzzy boundaries between the lesions and the surrounding skin, and various artifacts such as skin hairs and camera reflections. The manual segmentation of lesions is very time-consuming and laboriou…	Clinical Evaluation	Images		Psoriasis		2019	Biomedical Signal Processing and Control	52	https://dx.doi.org/10.1016/j.bspc.2019.04.002
Dash 2021	Psoriasis Lesion Detection Using Hybrid Seeker Optimization-based Image Clustering	Dash M.; Londhe N.D.; Ghosh S.; Raj R.; Sonawane R.	Background: In recent years, there has been a massive increase in the number of people suffering from psoriasis. For proper psoriasis diagnosis, psoriasis lesion segmentation is a pre-requisite for quantifying the severity of this disease. However, segmentation of psoriatic lesions cannot be evaluated just by visual inspection as they exhibit inter and intra variability among the severity classes…	Data Analysis			Psoriasis		2021	Current Medical Imaging	17	https://dx.doi.org/10.2174/1573405617666210224112123	33655842 [https://www.ncbi.nlm.nih.gov/pubmed/?term=33655842]
Deiss 2023	305 Augmented reality supported medication adherence for patients with atopic dermatitis and psoriasis	Deiss Y.R.; Korkut S.; Inglese T.; Laurenzi E.	Augmented reality (AR) is a technology that enables digital information layers, such as text, image, video and audio, to be positioned in the real environment seamlessly as holograms. The holograms are displayed through a smartphone camera view. AR-specific computer vision algorithms remodel the hologram's position based on the device's movement in real-time and create a mediated illusion of proj…	Images	Patient Ed.		Atopic Dermatitis/Eczema	Psoriasis	2023	British Journal of Dermatology	188	https://dx.doi.org/10.1093/bjd/ljac140.006
delAmor 2020	Automatic Segmentation of Epidermis and Hair Follicles in Optical Coherence Tomography Images of Normal Skin by Convolutional Neural Networks	del Amor R.; Morales S.; Colomer A.; Mogensen M.; Jensen M.; Israelsen N.M.; Bang O.; Naranjo V.	Optical coherence tomography (OCT) is a well-established bedside imaging modality that allows analysis of skin structures in a non-invasive way. Automated OCT analysis of skin layers is of great relevance to study dermatological diseases. In this paper, an approach to detect the epidermal layer along with the follicular structures in healthy human OCT images is presented. To the best of the autho…	Dermoscopy	Images		Various Conditions		2020	Frontiers in Medicine	7	https://dx.doi.org/10.3389/fmed.2020.00220
DiFraia 2023	A Machine Learning Algorithm Applied to Trichoscopy for Androgenic Alopecia Staging and Severity Assessment.	Di Fraia M; Tieghi L; Magri F; Caro G; Michelini S; Pellacani G; Rossi A	INTRODUCTION: Androgenic alopecia (AGA) staging is still based on macroscopic scales, yet the introduction of trichoscopy is gradually bringing an important change, even though it remains an eye-based method. However, recently developed artificial intelligence-assisted programs can execute automated count of trichoscopic patterns. Nevertheless, to interpret data elaborated by these programs can b…	Clinical Evaluation	Images		Alopecia		2023	Dermatol Pract Concept	13	10.5826/dpc.1303a136	37557111
Doogan 2016	Using self-reported patient experiences to evaluate patient reported outcomes (PRO) instruments: Learnings from digital patient communities in psoriatic arthritis	Doogan S.; Heid J.; Benosman S.; Ogdie A.; Martin L.; Sunkureddi P.; Palmer J.	Background/Purpose: Psoriatic Arthritis (PsA) is a debilitating disease with significant impact on patient quality of life (QoL). While patient reported outcome (PRO) instruments broadly capture patient experiences with PsA, they may not identify the full extent of issues patients face. In this study, we compared the types of experiences patients self-report online to concepts captured within com…	Data Analysis	Patient Sentiment		Psoriasis		2016	Arthritis and Rheumatology	68	https://dx.doi.org/10.1002/art.39977
Dragomir 2020	Smart Mirror for Skin Type Identification	Dragomir, A.; Simion, G.; Ermalai, I.	The use of unsuitable dermato-cosmetic products for a specific skin type may favor skin sensitization, or the development of a new dermatologic issue. This paper proposes a method to identify acne, blackheads, freckles, and normal skin types, limiting thus the evolution of these issues and increasing buyer satisfaction. It relies on a pre-trained MobileNet neural network, and runs on Raspberry Pi…	Clinical Evaluation	Images		Acne Vulgaris		2020	2020 14th International Symposium on Electronics and Telecommunications, ISETC 2020 - Conference Proceedings		10.1109/ISETC50328.2020.9301064
Dulmage 2021	A Point-of-Care, Real-Time Artificial Intelligence System to Support Clinician Diagnosis of a Wide Range of Skin Diseases	Dulmage B.; Tegtmeyer K.; Zhang M.Z.; Colavincenzo M.; Xu S.	Dermatological diagnosis remains challenging for nonspecialists because the morphologies of primary skin lesions widely vary from patient to patient. Although previous studies have used artificial intelligence (AI) to classify lesions as benign or malignant, there have not been extensive studies examining the use of AI on identifying and categorizing a primary skin lesion's morphology. In this st…	Clinical Evaluation	Images		Various Conditions		2021	Journal of Investigative Dermatology	141	https://dx.doi.org/10.1016/j.jid.2020.08.027	33065109 [https://www.ncbi.nlm.nih.gov/pubmed/?term=33065109]
Duron 2021	Drug-induced skin ulcers: A combined disproportionality analysis using data from Medline and VigiBase	Duron D.; Blaise S.; Cracowski J.L.; Roustit M.; Khouri C.	Introduction: Skin ulcers are a common complaint causing pain, negatively affecting the individual's quality of life, provoking social discomfort, and representing a substantial economic burden to healthcare systems. While many etiologies and risk factors have been identified, little is known about drug-related skin ulcers. We aimed to identify drugs as yet unknown to be associated with the onset…	Data Analysis	Pharmacology		Chronic Wound		2021	Fundamental and Clinical Pharmacology	35	https://dx.doi.org/10.1111/fcp.12669
ElBachirMenai 2015	Random forests for automatic differential diagnosis of erythemato-squamous diseases	El Bachir Menai M.	Erythemato-squamous diseases (ESD) are frequent skin diseases that share some clinical features of erythema and scaling. Their automatic diagnosis was tackled using several approaches that achieved high performance accuracy. However, they generally remained unattractive for dermatologists because of the lack of direct readability of their output models. Decision trees are easy to understand, but …	Clinical Evaluation	Data Analysis		Various Conditions		2015		7	https://dx.doi.org/10.1504/IJMEI.2015.068506
Emam 2020	Predicting the long-term outcomes of biologics in patients with psoriasis using machine learning	S. Emam; A.X. Du; P. Surmanowicz,; S.F. Thomsen; R. Greiner; R. Gniadecki	We examined here whether machine learning could aid in predicting long-term responses to biologics in psoriasis through analysis of data of 681 patients with psoriasis from the Danish registry cohort, DERMBIO. Based on a training dataset of 681 patients with psoriasis and using fivefold-balanced cross-validation, each of the six algorithms predicted drug discontinuation with high accuracy, rangin…	Data Analysis	Pharmacology	Prognosis	Psoriasis		2022	Mycoses	65	https://dx.doi.org/10.1111/myc.13427	35119144
Fadzil 2012	Soft clustering of lesion erythema for psoriasis assessment	Fadzil A.; Nugroho H.; Prakasa E.; Asirvadam V.S.; Affandi A.M.; Hussein S.H.	Psoriasis is a skin disease that causes reddish and scaly lesions. Lesion erythema, which refers to the inflammation (colour) of psoriasis lesion, is defined as one of Psoriasis Area and Severity Index (PASI) parameters. However, visual assessment by dermatologists is subjective and results in interrater variations. In our previous work, the colour of lesion erythema was found to be dependent on …	Clinical Evaluation			Psoriasis		2012	Journal of Investigative Dermatology	132	https://dx.doi.org/10.1038/jid.2012.299
Foulkes 2019	A Framework for Multi-Omic Prediction of Treatment Response to Biologic Therapy for Psoriasis	Foulkes A.C.; Watson D.S.; Carr D.F.; Kenny J.G.; Slidel T.; Parslew R.; Pirmohamed M.; Anders S.; Reynolds N.J.; Griffiths C.E.M.; Warren R.B.; Barnes M.R.	Biologic therapies have shown high efficacy in psoriasis, but individual response varies and is poorly understood. To inform biomarker discovery in the Psoriasis Stratification to Optimise Relevant Therapy (i.e., PSORT) study, we evaluated a comprehensive array of omics platforms across three time points and multiple tissues in a pilot investigation of 10 patients with severe psoriasis, treated w…	Data Analysis	Genetics	Pharmacology	Psoriasis		2019	Journal of Investigative Dermatology	139	https://dx.doi.org/10.1016/j.jid.2018.04.041	30030151 [https://www.ncbi.nlm.nih.gov/pubmed/?term=30030151]
Furger 2020	Applications of generative adversarial networks to dermatologic imaging	Furger, F.; Amruthalingam, L.; Navarini, A.; Pouly, M.	While standard dermatological images are relatively easy to take, the availability and public release of such data sets for machine learning is notoriously limited due to medical data legal constraints, availability of field experts for annotation, numerous and sometimes rare diseases, large variance of skin pigmentation or the presence of identifying factors such as fingerprints or tattoos. With…	Images			Atopic Dermatitis/Eczema	Various Conditions	2020	Lecture Notes in Computer Science (including subseries Lecture Notes in Artificial Intelligence and Lecture Notes in Bioinformatics)	12294 LNAI	10.1007/978-3-030-58309-5_15
Garcet 2016	Exploring the synergistic effects of cytokines as predictors of response to apremilast in patients with moderate to severe plaque psoriasis	Garcet S.; Correa-Da Rosa J.; Nograles K.; Schafer P.; Krueger J.	Many inflammatory mediators that contribute to skin inflammation are overexpressed in psoriatic skin. Among these, the cytokines tumor necrosis factor (TNF), interleukin (IL)-17, and IL-22 play a very important role in the pathogenesis of psoriasis. It is known that the effects of IL-22 on skin can be greatly intensified by synergies with IL-17 and TNF on the cytokine network in psoriasis. Althou…	Data Analysis	Prognosis		Psoriasis		2016	Journal of Investigative Dermatology	136
Garcia 2022	35339 Comparative analysis of social media sentiment between keloids and psoriasis: A prospective observational study	Garcia E.; Younis J.; Carroll B.T.; Glass D.A.	Keloids and psoriasis exhibit a similar prevalence and Dermatology-Life-Quality-Index (DLQI) score. They are distinct, however, in that keloids affect darker skin more commonly. We hypothesize that keloids are associated with more negative sentiments due to lack of effective treatments and patient education. We use a natural language processing package (NTLK 3.6.2) that reads Tweets and cross-ref…	Data Analysis	Patient Sentiment		Psoriasis	Various Conditions	2022	Journal of the American Academy of Dermatology	87	https://dx.doi.org/10.1016/j.jaad.2022.06.635
George 2018	Psoriasis image representation using patch-based dictionary learning for erythema severity scoring.	George, Yasmeen; Aldeen, Mohammad; Garnavi, Rahil	Psoriasis is a chronic skin disease which can be life-threatening. Accurate severity scoring helps dermatologists to decide on the treatment. In this paper, we present a semi-supervised computer-aided system for automatic erythema severity scoring in psoriasis images. Firstly, the unsupervised stage includes a novel image representation method. We construct a dictionary, which is then used in the…	Clinical Evaluation	Images		Psoriasis		2018	Computerized medical imaging and graphics : the official journal of the Computerized Medical Imaging Society	66	https://dx.doi.org/10.1016/j.compmedimag.2018.02.004	29524784
Gerges 2021	Automated Diagnosis of Acne and Rosacea using Convolution Neural Networks	Gerges, F.; Shih, F.; Azar, D.	Acne and Rosacea are two common skin diseases that affect many people worldwide. These two skin conditions can result in similar signs, which leads to the misdiagnosis of the case. People affected by these two skin rashes, usually tend not to seek medical diagnosis from expert dermatologists, but instead rely on over-the-counter medications and beauty products for self-treatment. Although acne an…	Clinical Evaluation			Acne Vulgaris	Rosacea	2021	ACM International Conference Proceeding Series		10.1145/3488933.3488993
Goceri 2021	Deep learning based classification of facial dermatological disorders	Goceri E.	Common properties of dermatological diseases are mostly lesions with abnormal pattern and skin color (usually redness). Therefore, dermatology is one of the most appropriate areas in medicine for automated diagnosis from images using pattern recognition techniques to provide accurate, objective, early diagnosis and interventions. Also, automated techniques provide diagnosis without depending on l…	Clinical Evaluation			Various Conditions		2021	Computers in Biology and Medicine	128	https://dx.doi.org/10.1016/j.compbiomed.2020.104118	33221639 [https://www.ncbi.nlm.nih.gov/pubmed/?term=33221639]
Gopalakrishnan 2021	Analysis and diagnosis using deep-learning algorithm on erythemato-squamous disease	Gopalakrishnan, S.; Abishek, E.B.; Vijayalakshmi, A.; Rajendran, V.	Dermatological diseases (Skin disease)are a common health issue that is caused because of various factors in the current period. A serious problem in dermatology is considered as a diagnosis of Erythemato-squamous disease (ESD), which is identified as one of the skin disease categories. This affects the skin by causing redness in the skin layer and also leads to loss and damage of the skin. This …	Clinical Evaluation			Various Conditions		2021	International Journal of Engineering Trends and Technology	69	10.14445/22315381/IJETT-V69I3P210
Gudobba 2023	Automating Hair Loss Labels for Universally Scoring Alopecia from Images: Rethinking Alopecia Scores	Gudobba C.; Mane T.; Bayramova A.; Rodriguez N.; Castelo-Soccio L.; Ogunleye T.A.; Taylor S.C.; Cotsarelis G.; Bernardis E.	Importance: Clinical estimation of hair density has an important role in assessing and tracking the severity and progression of alopecia, yet to the authors' knowledge, no automation currently exists for this process. While some algorithms have been developed to assess alopecia presence on a binary level, their scope has been limited by focusing on a re-creation of the Severity of Alopecia Tool (…	Clinical Evaluation	Images		Alopecia		2023	JAMA Dermatology	159	https://dx.doi.org/10.1001/jamadermatol.2022.5415	36515962 [https://www.ncbi.nlm.nih.gov/pubmed/?term=36515962]
Guimaraes 2020	Artificial Intelligence in Multiphoton Tomography: Atopic Dermatitis Diagnosis.	Guimaraes, Pedro; Batista, Ana; Zieger, Michael; Kaatz, Martin; Koenig, Karsten	The diagnostic possibilities of multiphoton tomography (MPT) in dermatology have already been demonstrated. Nevertheless, the analysis of MPT data is still time-consuming and operator dependent. We propose a fully automatic approach based on convolutional neural networks (CNNs) to fully realize the potential of MPT. In total, 3,663 MPT images combining both morphological and metabolic information…	Clinical Evaluation	Images		Atopic Dermatitis/Eczema		2020	Scientific reports	10	https://dx.doi.org/10.1038/s41598-020-64937-x	32409755
Guo 2014	Gene expression profile based classification models of psoriasis.	Guo, Pi; Luo, Youxi; Mai, Guoqin; Zhang, Ming; Wang, Guoqing; Zhao, Miaomiao; Gao, Liming; Li, Fan; Zhou, Fengfeng	Psoriasis is an autoimmune disease, which symptoms can significantly impair the patient's life quality. It is mainly diagnosed through the visual inspection of the lesion skin by experienced dermatologists. Currently no cure for psoriasis is available due to limited knowledge about its pathogenesis and development mechanisms. Previous studies have profiled hundreds of differentially expressed gen…	Data Analysis	Genetics		Psoriasis		2014	Genomics	103	https://dx.doi.org/10.1016/j.ygeno.2013.11.001	24239985
Guo 2022	A deep learning-based hybrid artificial intelligence model for the detection and severity assessment of vitiligo lesions	Guo L.; Yang Y.; Ding H.; Zheng H.; Yang H.; Xie J.; Li Y.; Lin T.; Ge Y.	Background: We aimed to establish and validate a deep learning-based hybrid artificial intelligence (AI) model for the objective morphometric and colorimetric assessment of vitiligo lesions. Method(s): Two main datasets containing curated images of vitiligo lesions from Chinese patients (Fitzpatrick skin types III or IV) were established, including one with 2,720 images for lesion localization st…	Clinical Evaluation	Images		Vitiligo		2022	Annals of Translational Medicine	10	https://dx.doi.org/10.21037/atm-22-1738
Gupta 2020	Development of artificial intelligence based mobile application for ten common dermatological diseases	Gupta S.; Kumar S.; Chouhan V.; Dixit A.; Mathur J.	Background: The appearance in various skin diseases is different in shape, size, colour, surface and distribution. The more one sees, the better they get at the craft. Many people consult general practitioners due to non-availability of trained dermatologists. Artificial intelligence (AI) has been found to be better than dermatologists in diagnosing skin cancers. We propose to develop an AI and d…	Clinical Evaluation	Images	Mobile Applications	Various Conditions		2020	Journal of the Dermatology Nurses' Association	12
Hameed 2019	An intelligent computer-aided scheme for classifying multiple skin lesions	Hameed, N.; Hameed, F.; Shabut, A.; Khan, S.; Cirestea, S.; Hossain, A.	Skin diseases cases are increasing on a daily basis and are difficult to handle due to the global imbalance between skin disease patients and dermatologists. Skin diseases are among the top 5 leading cause of the worldwide disease burden. To reduce this burden, computer-aided diagnosis systems (CAD) are highly demanded. Single disease classification is the major shortcoming in the existing work. …	Clinical Evaluation	Images		Various Conditions		2019	Computers	8	10.3390/computers8030062
Han 2018	Deep neural networks show an equivalent and often superior performance to dermatologists in onychomycosis diagnosis: Automatic construction of onychomycosis datasets by region-based convolutional deep neural network.	Han, Seung Seog; Park, Gyeong Hun; Lim, Woohyung; Kim, Myoung Shin; Na, Jung Im; Park, Ilwoo; Chang, Sung Eun	Although there have been reports of the successful diagnosis of skin disorders using deep learning, unrealistically large clinical image datasets are required for artificial intelligence (AI) training. We created datasets of standardized nail images using a region-based convolutional neural network (R-CNN) trained to distinguish the nail from the background. We used R-CNN to generate training dat…	Clinical Evaluation	Images		Tinea		2018	PloS one	13	https://dx.doi.org/10.1371/journal.pone.0191493	29352285
Harding 2020	Factors associated with wound dehiscence following cutaneous excisions performed by over 400 dermatology providers	Harding T.H.; Solomon J.A.S.; Seyffert J.S.; Bibliowicz N.B.; Sanghvi A.S.; Yungmann M.P.Y.	Introduction: Surgical wound dehiscence (SWD) describes separation of wound edges due to mechanical failure of a healing wound. The rate of SWD following dermatology officebased surgery and factors associated with its occurrence are poorly characterized in the current literature. Objective(s): This study aims to elucidate factors contributing to SWD following cutaneous excisions through a novel d…	Data Analysis			Chronic Wound		2020	Journal of the Dermatology Nurses' Association	12
Harth 2023	199 Computer vision AI-based androgenetic alopecia analysis using a novel mobile web app	Harth Y.	Introduction: Mobile digital health is developing rapidly and is expected to dominate how we inform, treat, and monitor skin and hair conditions. We tested the world's first direct-to-consumer fully automated AI-based service app that uses image analysis to analyze the severity of androgenetic alopecia and monitor hair regrowth. Objective(s): Compare the accuracy of a fully automated mobile, AI-b…	Clinical Evaluation	Images	Mobile Applications	Alopecia		2023	Journal of Investigative Dermatology	143	https://dx.doi.org/10.1016/j.jid.2023.03.201
Hashim 2012	A rudimentary plaque lesion identification using combination of color models	Hashim, H.; Abdullah, N.E.; Osman, F.N.; Al Junid, S.A.M.; Pazai, M.A.K.M.	This paper discusses the effort of discriminating plaque psoriasis skin lesions using Artificial Neural Network (ANN) for dermatological early diagnosis based on color representations. For any digital acquired images, colors can be identified numerically, for example, with respect to the unique RGB, HSV and YCbCr pixel indices. Previous work have produced intelligent identification models for sel…	Clinical Evaluation	Images		Psoriasis		2012	Proceedings - 2012 4th International Conference on Computational Intelligence, Communication Systems and Networks, CICSyN 2012		10.1109/CICSyN.2012.56
Hemavathi 2021	Skin Disease Prediction and Provision of Medical Advice Using Deep Learning	Hemavathi, S.; Jayasakthi Velmurugan, K.	Skin diseases are hazardous and often contagious, especially melanoma, eczema, and impetigo. These skin diseases can be cured if detected early. The fundamental problem with it is, only an expert dermatologist is able to detect and classify such disease. Sometimes, the doctors also fail to correctly classify the disease and hence provide inappropriate medications to the patient. Our project propo…	Clinical Evaluation	Images		Various Conditions		2021	Journal of Physics: Conference Series	1724	10.1088/1742-6596/1724/1/012048
HernandezMontilla 2023	Automatic International Hidradenitis Suppurativa Severity Score System (AIHS4): A novel tool to assess the severity of hidradenitis suppurativa using artificial intelligence.	Hernandez Montilla, Ignacio; Medela, Alfonso; Mac Carthy, Taig; Aguilar, Andy; Gomez Tejerina, Pedro; Vilas Sueiro, Alejandro; Gonzalez Perez, Ana Maria; Vergara de la Campa, Laura; Luna Bastante, Loreto; Garcia Castro, Ruben; Alfageme Roldan, Fernando	BACKGROUND: Hidradenitis suppurativa (HS) is a painful chronic inflammatory skin disease that affects up to 4% of the European adult population. International Hidradenitis Suppurativa Severity Score System (IHS4) is a dynamic scoring tool that was developed to be incorporated into the doctor's daily clinical practice and clinical studies. This helps measure disease severity and guides the therape…	Clinical Evaluation	Images		Hidradenitis Suppurativa		2023	Skin research and technology : official journal of International Society for Bioengineering and the Skin (ISBS) [and] International Society for Digital Imaging of Skin (ISDIS) [and] International Society for Skin Imaging (ISSI)	29	https://dx.doi.org/10.1111/srt.13357	37357665
Holm 2021	Immunoinflammatory Biomarkers in Serum Are Associated with Disease Severity in Atopic Dermatitis.	Holm, Jesper Gronlund; Hurault, Guillem; Agner, Tove; Clausen, Maja Lisa; Kezic, Sanja; Tanaka, Reiko J; Thomsen, Simon Francis	BACKGROUND: A growing body of evidence links various biomarkers to atopic dermatitis (AD). Still, little is known about the association of specific biomarkers to disease characteristics and severity in AD., OBJECTIVE: To explore the relationship between various immunological markers in the serum and disease severity in a hospital cohort of AD patients., METHODS: Outpatients with AD referred to th…	Data Analysis	Genetics		Atopic Dermatitis/Eczema		2021	Dermatology (Basel, Switzerland)	237	https://dx.doi.org/10.1159/000514503	33730733
Horikawa 2022	102 A deep learning system enables a prompt and objective scoring of Nail Psoriasis Severity Index	Horikawa H.; Tanese K.; Amagai M.; Saito M.	In the practice of psoriasis, nail lesions must be accurately evaluated in addition to skin and joint lesions. Scoring with Nail Psoriasis Severity Index (NAPSI) is often used as a tool to assess the severity of nail psoriasis, but there are several vexing issues. First, calculating NAPSI scores on multiple digits is rather time-consuming. Second, NAPSI scores often vary widely among scoring derm…	Clinical Evaluation	Images		Psoriasis		2022	Journal of Investigative Dermatology	142	https://dx.doi.org/10.1016/j.jid.2022.09.112
Hossen 2023	Federated Machine Learning for Detection of Skin Diseases and Enhancement of Internet of Medical Things (IoMT) Security.	Hossen, Md Nazmul; Panneerselvam, Vijayakumari; Koundal, Deepika; Ahmed, Kawsar; Bui, Francis M; Ibrahim, Sobhy M	Human skin disease, the most infectious dermatological ailment globally, is initially diagnosed by sight. Some clinical screening and dermoscopic analysis of skin biopsies and scrapings for accurate classification are medically compulsory. Classification of skin diseases using medical images is more challenging because of the complex formation and variant colors of the disease and data security c…	Clinical Evaluation	Images		Various Conditions		2023	IEEE journal of biomedical and health informatics	27	https://dx.doi.org/10.1109/JBHI.2022.3149288	35133971
Hsieh 2022	A mask R-CNN based automatic assessment system for nail psoriasis severity	Hsieh K.Y.; Chen H.-Y.; Kim S.-C.; Tsai Y.-J.; Chiu H.-Y.; Chen G.-Y.	Nail psoriasis significantly impacts the quality of life in patients with psoriasis, which affects approximately 2-3% of the population worldwide. Disease severity measures are essential in guiding treatment and evaluation of therapeutic efficacy. However, due to subsidy, convenience and low costs of health care in Taiwan, doctor usually needs to manage nearly hundreds of patients in single outpa…	Clinical Evaluation	Images		Psoriasis		2022	Computers in Biology and Medicine	143	https://dx.doi.org/10.1016/j.compbiomed.2022.105300	35172223 [https://www.ncbi.nlm.nih.gov/pubmed/?term=35172223]
Hsu 2021	28325 Artificial intelligence (AI) in dermatology: An application in sub-Saharan Africa	Hsu C.; Gottfrois P.; Xiao Y.; Mavura D.; Hassan H.; Rabenja F.R.; Andriambololoniaina H.; Shuang Z.; Xiang C.; Navarini A.	Introduction: The average number of dermatologists worldwide is 1 in 60,000. However the density is unequally distributed, most dermatologists being in urban areas. However in Tanzania and Madagascar, the number falls to one in 2 and 3 million, respectively. How is it possible to maintain dermatologic expertise when the number of dermatologists is so low and that so little data exist on African s…	Clinical Evaluation	Images		Various Conditions		2021	Journal of the American Academy of Dermatology	85	https://dx.doi.org/10.1016/j.jaad.2021.06.745
Huang 2021	The classification of six common skin diseases based on xiangya-derm: Development of a chinese database for artificial intelligence	Huang K.; Jiang Z.; Wu Z.; Wu X.; Zhu W.; Chen M.; Zhang Y.; Zuo K.; Li Y.; Yu N.; Liu S.; Huang X.; Su J.; Yin M.; Qian B.; Wang X.; Chen X.; Zhao S.	Background: Skin and subcutaneous disease is the fourth-leading cause of the nonfatal disease burden worldwide and constitutes one of the most common burdens in primary care. However, there is a severe lack of dermatologists, particularly in rural Chinese areas. Furthermore, although artificial intelligence (AI) tools can assist in diagnosing skin disorders from images, the database for the Chine…	Clinical Evaluation	Images		Various Conditions		2021	Journal of Medical Internet Research	23	https://dx.doi.org/10.2196/26025	34546174 [https://www.ncbi.nlm.nih.gov/pubmed/?term=34546174]
Huang 2023	Artificial Intelligence-Based Psoriasis Severity Assessment: Real-world Study and Application.	Huang, Kai; Wu, Xian; Li, Yixin; Lv, Chengzhi; Yan, Yangtian; Wu, Zhe; Zhang, Mi; Huang, Weihong; Jiang, Zixi; Hu, Kun; Li, Mingjia; Su, Juan; Zhu, Wu; Li, Fangfang; Chen, Mingliang; Chen, Jing; Li, Yongjian; Zeng, Mei; Zhu, Jianjian; Cao, Duling; Huang, Xing; Huang, Lei; Hu, Xing; Chen, Zeyu; Kang, Jian; Yuan, Lei; Huang, Chengji; Guo, Rui; Navarini, Alexander; Kuang, Yehong; Chen, Xiang; Zhao, …	BACKGROUND: Psoriasis is one of the most frequent inflammatory skin conditions and could be treated via tele-dermatology, provided that the current lack of reliable tools for objective severity assessments is overcome. Psoriasis Area and Severity Index (PASI) has a prominent level of subjectivity and is rarely used in real practice, although it is the most widely accepted metric for measuring pso…	Clinical Evaluation	Images	Mobile Applications	Psoriasis		2023	Journal of medical Internet research	25	https://dx.doi.org/10.2196/44932	36927843
Humbert 2005	Capillaroscopy and videocapillaroscopy assessment of skin microcirculation: dermatologic and cosmetic approaches.	Humbert P; Sainthillier JM; Mac-Mary S; Petitjean A; Creidi P; Aubin F	BACKGROUND: Different noninvasive bioengineering techniques exist to study the microvasculature of the skin and the dynamics of the microcirculation. The goal of these techniques is to visualize the skin capillary circulation easily and directly. Indeed, this information is irreplaceable to study the physiology and physiopathology of the skin capillary circulation efficiently. AIMS: Capillaroscop…	Clinical Evaluation	Dermatopath.	Images	Chronic Wound	Rosacea	2005	J Cosmet Dermatol	4	10.1111/j.1473-2165.2005.00303.x	17129259
Hurault 2022	Detecting eczema areas in digital images: an impossible task?	Hurault G.; Pan K.; Mokhtari R.; Olabi B.; Earp E.; Steele L.; Williams H.C.; Tanaka R.J.	Assessing the severity of atopic dermatitis (AD, or eczema) traditionally relies on a face-to-face assessment by healthcare professionals, and may suffer from inter- and intra-rater variability. With the expanding role of telemedicine, several machine learning algorithms have been proposed to automatically assess AD severity from digital images. Those algorithms usually detect and then delineate …	Clinical Evaluation	Images		Atopic Dermatitis/Eczema		2022	medRxiv		https://dx.doi.org/10.1101/2022.03.03.22271780
Hussain 2023	187 Recurrent neural networks to predict biologic treatment outcomes in psoriasis	Hussain A.; Atallah C.; Griffiths C.; Warren R.B.; Dlay S.; Reynolds N.	Evidence-based personalized treatment strategies do not exist to guide biologic treatment of psoriasis. As a result, a trial-and-error approach is adopted. Recurrent neural networks(RNNs) are deep learning artificial intelligence models that make predictions on longitudinal data, such as within the British Association of Dermatologists Biologic and Immunomodulators Register(BADBIR). We aimed to d…	Data Analysis	Pharmacology		Psoriasis		2023	Journal of Investigative Dermatology	143	https://dx.doi.org/10.1016/j.jid.2023.03.189
HussainBukhari 2023	Prediction of Erythemato-Squamous Diseases Using Machine Learning	Hussain Bukhari, S.N.; Masoodi, F.; Dar, M.A.; Wani, N.I.; Sajad, A.; Hussain, G.	In the field of dermatology, the “Differential diagnosis of Erythemato-Squamous Diseases (ESD)” is a major challenge. The ESD consists of six different classes i.e., “psoriasis, seborrheic dermatitis, lichen planus, pityriasis rosea, chronic dermatitis and pityriasis rubra pilaris”. The condition frequently causes skin redness (also known as erythema), due to reduction and loss of squamous cells …	Clinical Evaluation	Images		Various Conditions		2023	Applications of Machine Learning and Deep Learning on Biological Data		10.1201/9781003328780-6
Jaikishore 2021	AI Driven Edge Device for Screening Skin Lesion and Its Severity in Peripheral Communities	Jaikishore, C.N.; Udutalapally, V.; Das, D.	It is vital to treat any skin disorder as early as possible. Neglecting the rudimentary skin disease may lead to acute skin cancer. Skin diseases are mostly neglected in peripheral regions because of a lack of awareness and accessibility to dermatologists. Therefore, it is important to diagnose skin diseases promptly and take countermeasures to treat them effectively. The paper presents a novel m…	Clinical Evaluation	Images	Mobile Applications	Atopic Dermatitis/Eczema		2021	Proceedings of the 2021 IEEE 18th India Council International Conference, INDICON 2021		10.1109/INDICON52576.2021.9691666
Jain 2021	Development and Assessment of an Artificial Intelligence-Based Tool for Skin Condition Diagnosis by Primary Care Physicians and Nurse Practitioners in Teledermatology Practices	Jain A.; Way D.; Gupta V.; Gao Y.; De Oliveira Marinho G.; Hartford J.; Sayres R.; Kanada K.; Eng C.; Nagpal K.; Desalvo K.B.; Corrado G.S.; Peng L.; Webster D.R.; Dunn R.C.; Coz D.; Huang S.J.; Bui P.; Liu Y.	Importance: Most dermatologic cases are initially evaluated by nondermatologists such as primary care physicians (PCPs) or nurse practitioners (NPs). Objective(s): To evaluate an artificial intelligence (AI)-based tool that assists with diagnoses of dermatologic conditions. Design, Setting, and Participant(s): This multiple-reader, multiple-case diagnostic study developed an AI-based tool and eva…	Clinical Evaluation	Images		Various Conditions		2021	JAMA Network Open	4	https://dx.doi.org/10.1001/jamanetworkopen.2021.7249	33909055 [https://www.ncbi.nlm.nih.gov/pubmed/?term=33909055]
Jarad 2018	Computer-aided diagnosis psoriasis lesion using skin color and texture features	Jarad, T.S.; Dawood, A.J.	Psoriasis form out to be one of the weakening and persisting incendiary skin lesions. Frequently confused as a casual skin thickness, it is evaluated that around 125 million individuals overall endures because of this disease. The case is exacerbated when there is no known cure in the status norm. The common classification of psoriasis has been considered as unexpectedly separated scaly and eryth…	Images			Psoriasis		2018	International Journal of Computing and Digital Systems	7	10.12785/ijcds/070303
Jeddi 2017	Intelligent Diagnostic Assistant for complicated skin diseases through C5's algorithm	Jeddi F.R.; Arabfard M.; Kermany Z.A.	Introduction: Intelligent Diagnostic Assistant can be used for complicated diagnosis of skin diseases, which are among the most common causes of disability. The aim of this study was to design and implement a computerized intelligent diagnostic assistant for complicated skin diseases through C5's Algorithm. Method(s): An applied-developmental study was done in 2015. Knowledge base was developed b…	Clinical Evaluation			Various Conditions		2017	Acta Informatica Medica	25	https://dx.doi.org/10.5455/aim.2017.25.182-186
Jiang 2022	Application of an infrared thermography-based model to detect pressure injuries: a prospective cohort study.	Jiang, Xiaoqiong; Wang, Yu; Wang, Yuxin; Zhou, Min; Huang, Pan; Yang, Yufan; Peng, Fang; Wang, Haishuang; Li, Xiaomei; Zhang, Liping; Cai, Fuman	BACKGROUND: It is challenging to detect pressure injuries at an early stage of their development., OBJECTIVES: To assess the ability of an infrared thermography (IRT)-based model, constructed using a convolution neural network, to reliably detect pressure injuries., METHODS: A prospective cohort study compared validity in patients with pressure injury (n = 58) and without pressure injury (n = 205…	Clinical Evaluation	Images		Chronic Wound		2022	The British journal of dermatology	187	https://dx.doi.org/10.1111/bjd.21665	35560229
Jiang 2022	Accurate diagnosis of atopic dermatitis by combining transcriptome and microbiota data with supervised machine learning.	Jiang, Ziyuan; Li, Jiajin; Kong, Nahyun; Kim, Jeong-Hyun; Kim, Bong-Soo; Lee, Min-Jung; Park, Yoon Mee; Lee, So-Yeon; Hong, Soo-Jong; Sul, Jae Hoon	Atopic dermatitis (AD) is a common skin disease in childhood whose diagnosis requires expertise in dermatology. Recent studies have indicated that host genes-microbial interactions in the gut contribute to human diseases including AD. We sought to develop an accurate and automated pipeline for AD diagnosis based on transcriptome and microbiota data. Using these data of 161 subjects including AD p…	Data Analysis	Genetics		Atopic Dermatitis/Eczema		2022	Scientific reports	12	https://dx.doi.org/10.1038/s41598-021-04373-7	34997172
Jolivot 2013	Skin parameter map retrieval from a dedicated multispectral imaging system applied to dermatology/cosmetology	Jolivot R.; Benezeth Y.; Marzani F.	In vivo quantitative assessment of skin lesions is an important step in the evaluation of skin condition. An objective measurement device can help as a valuable tool for skin analysis. We propose an explorative new multispectral camera specifically developed for dermatology/cosmetology applications. The multispectral imaging system provides images of skin reflectance at different wavebands coveri…	Data Analysis			Vitiligo	Various Conditions	2013	International Journal of Biomedical Imaging	2013	https://dx.doi.org/10.1155/2013/978289
Jueng 2020	LB945 Using artificial intelligence to understand patient perspectives towards treatment of dermatological diseases	Jueng J.; Dupuis L.; Su A.; Kunadia A.; Dellavalle R.; Brooks I.; Sinha R.; Maner B.; Siddiqui F.; Burton V.; Seyffert J.; Solomon J.	Patients with dermatologic conditions frequently use social media, generating millions of posts in which they share about their experience with disease and treatment. Using Artificial Intelligence (AI), we analyzed public social media posts and identified associations between Patient Global Impression of Change (PGIC) and patient sentiments which could provide insight into disease burden. Using t…	Data Analysis	Patient Sentiment		Various Conditions		2020	Journal of Investigative Dermatology	140	https://dx.doi.org/10.1016/j.jid.2020.05.038
Junayed 2020	EczemaNet: A Deep CNN-based Eczema Diseases Classification	Junayed, M.S.; Sakib, A.N.M.; Anjum, N.; Islam, M.B.; Jeny, A.A.	Eczema is the most common among all types of skin diseases. A solution for this disease is very crucial for patients to have better treatment. Eczema is usually detected manually by doctors or dermatologists. It is tough to distinguish between different types of Eczema because of the similarities in symptoms. In recent years, several attempts have been taken to automate the detection of skin dise…	Clinical Evaluation	Images		Atopic Dermatitis/Eczema		2020	4th International Conference on Image Processing, Applications and Systems, IPAS 2020		10.1109/IPAS50080.2020.9334929
Junayed 2022	A Transformer-Based Versatile Network for Acne Vulgaris Segmentation	Junayed, M.S.; Islam, M.B.; Anjum, N.	One of the most typical skin disorders is acne. Finding acne problems to treat is a complicated process. Dermatologists use manual skin evaluation techniques, such as visual and photography inspection, to find it. Acne on the patient's face is manually marked and counted, a laborious and arbitrary process. Several methods for spotting acne have been developed recently, including various machine l…	Clinical Evaluation	Images		Acne Vulgaris		2022	Proceedings - 2022 Innovations in Intelligent Systems and Applications Conference, ASYU 2022		10.1109/ASYU56188.2022.9925323
Junayed 2022	ScarNet: Development and Validation of a Novel Deep CNN Model for Acne Scar Classification with a New Dataset	Junayed, M.S.; Islam, M.B.; Jeny, A.A.; Sadeghzadeh, A.; Biswas, T.; Shah, A.F.M.S.	Acne scarring occurs in 95% of people with acne vulgaris due to collagen loss or gains when the body is healing the damages of the skin caused by acne inflammation. Accurate classification of acne scars is a vital factor in providing a timely, effective treatment protocol. Dermatologists mainly recognize the type of acne scars manually based on visual inspections, which are time- and energy-consu…	Clinical Evaluation	Images	Prognosis	Acne Vulgaris		2022	IEEE Access	10	10.1109/ACCESS.2021.3138021
Juwairi 2023	An EfficientNet-based mobile model for classifying eczema and acne	Juwairi, K.P.; Fudholi, D.H.; Arifin, A.; Muhimmah, I.	Eczema is one of the diseases that attack the skin. A diagnosis of eczema is generally made through a medical check-up by a dermatologist. It is quite difficult for a patient to differentiate eczema and non-eczema disease that have similar symptoms. Recent computer vision studies have been conducted to help patients classify eczema and other skin diseases using photo images. In this study, we des…	Clinical Evaluation	Images		Acne Vulgaris	Atopic Dermatitis/Eczema	2023	AIP Conference Proceedings	2508	10.1063/5.0118157
Kamal 2008	Supervised larning of ANN for plaque lesion discrimination based on chromatic color indices	Kamal, M.Md.; Hashim, H.; Ishak, N.; Ibrahim, A.	This paper presents about recognizing selected skin lesions through automation diagnosis system as an aid for dermatologist. Previous work has shown that analyzing psoriasis lesion digital images using YCbCr color model is feasible. This is because human skin images if digitally quantified operates better on the chrominance plane rather than the normal RGB. The statistical outcomes from the previ…	Clinical Evaluation	Images		Psoriasis		2008	IFMBE Proceedings	21 IFMBE	10.1007/978-3-540-69139-6_156
Karlik 2013	Computer-aided software for early diagnosis of eerythemato-squamous diseases	Karlik, B.; Harman, G.	Early diagnosis and appropriate treatment remain a necessary challenge. Dermatologic emergencies have insufficient attention by the general population and by physicians from other specialties. The differential diagnosis of erythemato- squamous diseases is a real problem in dermatology. They all share the clinical features of erythema and scaling with very little differences. These diseases are ps…	Clinical Evaluation	Images		Various Conditions		2013	2013 IEEE 33rd International Scientific Conference Electronics and Nanotechnology, ELNANO 2013 - Conference Proceedings		10.1109/ELNANO.2013.6552035
Kaur 2023	Racial Disparities in Performance of Artificial Intelligence Algorithms for Diagnosis of Common Dermatological Diseases	Kaur, G.; Ekka, A.; Suman, D.	According to several surveys and research works, dermatological disease is one of the most widespread diseases across the globe. Around 20% of the world's population suffers from these diseases, whether it is a simple skin problems like acne and rashes or serious disorders like melanoma skin cancer, psoriasis, and others. Dermatological diseases affect individuals of all races, but it's not distr…	Clinical Evaluation	Images		Various Conditions		2023	Proceedings of the 2nd International Conference on Applied Artificial Intelligence and Computing, ICAAIC 2023		10.1109/ICAAIC56838.2023.10141284
Khan 2015	Segmentation of acne lesion using fuzzy C-means technique with intelligent selection of the desired cluster.	Khan, Javed; Malik, Aamir Saeed; Kamel, Nidal; Dass, Sarat Chandra; Affandi, Azura Mohd	Segmentation is the basic and important step for digital image analysis and understanding. Segmentation of acne lesions in the visual spectrum of light is very challenging due to factors such as varying skin tones due to ethnicity, camera calibration and the lighting conditions. In this approach the color image is transformed into various color spaces. The image is decomposed into the specified n…	Clinical Evaluation	Images		Acne Vulgaris		2015	Annual International Conference of the IEEE Engineering in Medicine and Biology Society. IEEE Engineering in Medicine and Biology Society. Annual International Conference	2015	https://dx.doi.org/10.1109/EMBC.2015.7319042	26736942
Kia 2013	Computer-aided diagnosis (CAD) of the skin disease based on an intelligent classification of sonogram using neural network	Kia, S.; Setayeshi, S.; Shamsaei, M.; Kia, M.	Today skin diseases and lesions are the most common diseases that people suffer in different age groups, such as eczema, scalp ringworm, skin fungal, skin cancer of different intensity (basal cell carcinoma and squamous cell carcinoma and melanoma...), diabetic ulcers, and etc. There are different ways to evaluate and diagnose mentioned diseases. For example, most dermatologists prescribe the bio…	Clinical Evaluation	Images		Various Conditions		2013	Neural Computing and Applications	22	10.1007/s00521-012-0864-y
Kim 2016	Precision medicine in psoriasis: Machine learning and proteomics join forces to develop a blood-based test to predict response to tofacitinib or Etanercept in psoriasis patients	Kim J.; Correa-da Rosa J.; Lee J.; Tomalin L.; Lowes M.A.; Fitz L.; Berstein G.; Valdez H.; Wolk R.; Krueger J.G.; Suarez-Farinas M.	New biological agents and small molecules can effectively treat psoriasis, with efficacy ranging 30-80%. However, despite various recent FDA-approved treatments 20-30% of psoriatic patients fail to respond to biologics. Due to its clinical heterogeneity and multiple treatment options, optimal psoriasis control is often achieved after multiple therapeutic attempts. Thus precision medicine approach…	Clinical Evaluation	Data Analysis	Pharmacology	Psoriasis		2016	Journal of Investigative Dermatology	136
Kim 2020	Prospective, comparative evaluation of a deep neural network and dermoscopy in the diagnosis of onychomycosis.	Kim, Young Jae; Han, Seung Seog; Yang, Hee Joo; Chang, Sung Eun	BACKGROUND: Onychomycosis is the most common nail disorder and is associated with diagnostic challenges. Emerging non-invasive, real-time techniques such as dermoscopy and deep convolutional neural networks have been proposed for the diagnosis of this condition. However, comparative studies of the two tools in the diagnosis of onychomycosis have not previously been conducted., OBJECTIVES: This st…	Clinical Evaluation	Images		Tinea		2020	PloS one	15	https://dx.doi.org/10.1371/journal.pone.0234334	32525908
Kim 2023	Automated Facial Acne Lesion Detecting and Counting Algorithm for Acne Severity Evaluation and Its Utility in Assisting Dermatologists.	Kim, Dong Hyo; Sun, Sukkyu; Cho, Soo Ick; Kong, Hyoun-Joong; Lee, Ji Won; Lee, Jun Hyo; Suh, Dae Hun	BACKGROUND: Although lesion counting is an evaluation method that effectively analyzes facial acne severity, its usage is limited because of difficult implementation., OBJECTIVES: We aimed to develop and validate an automated algorithm that detects and counts acne lesions by type, and to evaluate its clinical applicability as an assistance tool through a reader test., METHODS: A total of 20,699 l…	Clinical Evaluation	Images		Acne Vulgaris		2023	American journal of clinical dermatology	24	https://dx.doi.org/10.1007/s40257-023-00777-5	37160644
Kott 2022	Automatic skin area measure and classification of dermatologic diseases due artificial intelligence	Kott J.; Knorr M.; Bremer J.P.; Gebhardt C.; Schneider S.W.; Mess C.	Dermatologists estimate the affected skin region to track progression or regression of a skin disease to decide about further treatment. In classic dermatological diseases such as atopic dermatitis, psoriasis and cutaneous T-cell lymphomas, the affected area plays a decisive role in the severity of the disease. Various scores of the individual dermatological diseases take into account the proport…	Clinical Evaluation	Images	Prognosis	Various Conditions		2022	Experimental Dermatology	31	https://dx.doi.org/10.1111/exd.14511
Krammer 2022	Deep learning-based classification of dermatological lesions given a limited amount of labelled data	Krammer S.; Li Y.; Jakob N.; Boehm A.S.; Wolff H.; Tang P.; Lasser T.; French L.E.; Hartmann D.	Background: Artificial intelligence (AI) techniques are promising in early diagnosis of skin diseases. However, a precondition for their success is the access to large-scaled annotated data. Until now, obtaining this data has only been feasible with very high personnel and financial resources. Objective(s): The aim of this study was to overcome the obstacle caused by the scarcity of labelled data…	Data Analysis	Images		Various Conditions		2022	Journal of the European Academy of Dermatology and Venereology	36	https://dx.doi.org/10.1111/jdv.18460	35876737 [https://www.ncbi.nlm.nih.gov/pubmed/?term=35876737]
Kumar 2022	MSR55 Detecting Generalized Pustular Psoriasis Exacerbations in Unstructured Clinical Data Using Deep Neural Networks	Kumar V.; Rasouliyan L.; Althoff A.G.; Long S.; Zema C.; Rao M.B.	Objectives: Our objective was to identify generalized pustular psoriasis (GPP) patients experiencing exacerbations by analyzing the unstructured clinical patient data with machine learning (ML) methodologies. Method(s): GPP patients were identified in 5 dermatology specialty networks using clinical codes. All notes for these patients were deidentified using a licensed software package. Valid note…	Clinical Evaluation	Data Analysis		Psoriasis		2022	Value in Health	25	https://dx.doi.org/10.1016/j.jval.2022.04.1262
Kumar 2022	An efficient technique to detect skin Disease Using Image Processing	Kumar, A.; Shetty, P.; Balipa, M.; Rao, B.; Puneeth, B.R.	Skin Disease is particularly dangerous and frequently contagious which includes melanoma, eczema, and impetigo. When found early enough, some skin conditions are curable. The main issue with it is that only a skilled dermatologist can identify and categorize such diseases. Sometimes medical professionals wrongly classify a patient's illness and give them the wrong drugs as a result. This study pr…	Clinical Evaluation	Images		Various Conditions		2022	International Conference on Artificial Intelligence and Data Engineering, AIDE 2022		10.1109/AIDE57180.2022.10060001
Lee 2018	Erythema, papulation, excoriation and lichenification severity scoring by deep neural network	Lee J.H.; Bang C.H.; Rhu J.Y.; Chun J.H.; Yoon J.W.; Oh S.M.; Jung J.H.; Lee J.Y.; Kim Y.J.; Lee S.J.; Park Y.M.	The Eczema Area and Severity Index (EASI) score is one of the important scoring tools to evaluate eczema severity and treatment outcome. It requires validation and training of evaluators, and therefore it is still challenging to score the severity of eczema objectively and reproducibly with the EASI score. Automated standardization of erythema, papulation, excoriation and lichenification severity…	Clinical Evaluation	Images		Atopic Dermatitis/Eczema		2018	British Journal of Dermatology	179	https://dx.doi.org/10.1111/bjd.16718
Li 2020	PSENet: Psoriasis severity evaluation network	Li, Y.; Wu, Z.; Zhao, S.; Wu, X.; Kuang, Y.; Yan, Y.; Ge, S.; Wang, K.; Fan, W.; Chen, X.; Wang, Y.	Psoriasis is a chronic skin disease which affects hundreds of millions of people around the world. This disease cannot be fully cured and requires lifelong caring. If the deterioration of Psoriasis is not detected and properly treated in time, it could cause serious complications or even lead to a life threat. Therefore, a quantitative measurement that can track the Psoriasis severity is necessar…	Data Analysis	Patient Sentiment		Various Conditions		2020	AAAI 2020 - 34th AAAI Conference on Artificial Intelligence
Li 2021	Segmenting Vitiligo on Clinical Face Images Using CNN Trained on Synthetic and Internet Images.	Li, Yanling; Kong, Adams Wai-Kin; Thng, Steven	Accurately diagnosing and describing the severity of vitiligo is crucial for prognostication, treatment selection and comparison. Currently, disease severity scores require dermatologists to estimate percentage area of involvement, which is subjected to inter and intra-assessor variability. Previous studies focus on pure skin but vitiligo on the face, which has a more serious impact on patients' …	Clinical Evaluation	Images		Vitiligo		2021	IEEE journal of biomedical and health informatics	25	https://dx.doi.org/10.1109/JBHI.2021.3055213	33513120
Li 2022	33576 How lifestyle-based environmental exposures impact skin health through microbiome	Li X.; Yan B.; Fu Y.; Li Y.; Liu B.; Qin D.; Wei Q.	Precise skin care receives increasing attention to provide targeted solutions and communication for consumers with different lifestyles and unique skin needs. However, systematic research on their relationships is limited. Here we aim to create a knowledge network through systematically analyzing the correlations of environmental exposure (UV, pollution, temperature, humidity), skin conditions an…	Data Analysis			Acne Vulgaris	Various Conditions	2022	Journal of the American Academy of Dermatology	87	https://dx.doi.org/10.1016/j.jaad.2022.06.719
Lin 2022	Measurement of Body Surface Area for Psoriasis Using U-net Models.	Lin, Yih-Lon; Huang, Adam; Yang, Chung-Yi; Chang, Wen-Yu	During the evaluation of body surface area (BSA), precise measurement of psoriasis is crucial for assessing disease severity and modulating treatment strategies. Physicians usually evaluate patients subjectively through direct visual evaluation. However, judgment based on the naked eye is not reliable. This study is aimed at evaluating the use of machine learning methods, specifically U-net model…	Clinical Evaluation	Images		Psoriasis		2022	Computational and mathematical methods in medicine	2022	https://dx.doi.org/10.1155/2022/7960151	35186115
Lin 2023	DED: Diagnostic Evidence Distillation for acne severity grading on face images	Lin, Y.; Jiang, J.; Chen, D.; Ma, Z.; Guan, Y.; Liu, X.; You, H.; Yang, J.	Acne seriously affects people's daily life. Acne severity level grading plays a decisive role in the cure. However, the acne criterion is not unified in the medical field. Most of the current studies explore the application of advanced visual models on acne severity grading but lack the adaptation to the characteristics of acne diagnosis. Meanwhile, some studies propose specifically adapted metho…	Clinical Evaluation	Images		Acne Vulgaris		2023	Expert Systems with Applications	228	10.1016/j.eswa.2023.120312
Liu 2020	A deep learning system for differential diagnosis of skin diseases.	Liu, Yuan; Jain, Ayush; Eng, Clara; Way, David H; Lee, Kang; Bui, Peggy; Kanada, Kimberly; de Oliveira Marinho, Guilherme; Gallegos, Jessica; Gabriele, Sara; Gupta, Vishakha; Singh, Nalini; Natarajan, Vivek; Hofmann-Wellenhof, Rainer; Corrado, Greg S; Peng, Lily H; Webster, Dale R; Ai, Dennis; Huang, Susan J; Liu, Yun; Dunn, R Carter; Coz, David	Skin conditions affect 1.9 billion people. Because of a shortage of dermatologists, most cases are seen instead by general practitioners with lower diagnostic accuracy. We present a deep learning system (DLS) to provide a differential diagnosis of skin conditions using 16,114 de-identified cases (photographs and clinical data) from a teledermatology practice serving 17 sites. The DLS distinguishe…	Clinical Evaluation	Images		Various Conditions		2020	Nature medicine	26	https://dx.doi.org/10.1038/s41591-020-0842-3	32424212
Liu 2020	Deep learning-based, computer-aided classifier developed with dermoscopic images shows an equivalent performance to 164 dermatologists in cutaneous diseases diagnosis in the chinese population	Liu J.; Wang S.; Zhang X.; Tao C.	Background: Application of deep-learning technology to skin diseases classification can potentially improve skin diseases diagnostic accuracy. Objective(s): To identify if deep-learning technology could be used to develop an efficient skin tumors and inflammatory diseases classifying system with a relatively small dataset of dermoscopy images in the Chinese population. Method(s): A convolutional …	Dermoscopy	Images		Psoriasis	Various Conditions	2020	Journal of the Dermatology Nurses' Association	12
Liu 2022	AcneGrader: An ensemble pruning of the deep learning base models to grade acne.	Liu, Shuai; Fan, Yusi; Duan, Meiyu; Wang, Yueying; Su, Guoxiong; Ren, Yanjiao; Huang, Lan; Zhou, Fengfeng	BACKGROUND: Acne is one of the most common skin lesions in adolescents. Some severe or inflammatory acne leads to scars, which may have major impacts on patients' quality of life or even job prospects. Grading acne plays an important role in diagnosis, and the diagnosis is made by counting the number of acne. It is a labor-intensive job and it is easy for dermatologists to make mistakes, so it is…	Clinical Evaluation	Images		Acne Vulgaris		2022	Skin research and technology : official journal of International Society for Bioengineering and the Skin (ISBS) [and] International Society for Digital Imaging of Skin (ISDIS) [and] International Society for Skin Imaging (ISSI)	28	https://dx.doi.org/10.1111/srt.13166	35639819
Liu 2023	AcneTyper: An automatic diagnosis method of dermoscopic acne image via self-ensemble and stacking.	Liu, Shuai; Chen, Ruili; Gu, Yun; Yu, Qiong; Su, Guoxiong; Ren, Yanjiao; Huang, Lan; Zhou, Fengfeng	BACKGROUND: Acne is a skin lesion type widely existing in adolescents, and poses computational challenges for automatic diagnosis. Computer vision algorithms are utilized to detect and determine different subtypes of acne. Most of the existing acne detection algorithms are based on the facial natural images, which carry noisy factors like illuminations., OBJECTIVE: In order to tackle this issue, …	Clinical Evaluation	Images	Dermoscopy	Acne Vulgaris		2023	Technology and health care : official journal of the European Society for Engineering and Medicine	31	https://dx.doi.org/10.3233/THC-220295	36617797
Lu 2014	Machine learning methods for segmenting psoriatic lesions from 2D images	Lu, J.; Kazmierczak, E.; Manton, J.H.; Sinclair, R.	Digital images combined with computer aided diagnosis techniques offer dermatologists a simple, robust, objective and portable means for assessing many kinds of dermatological conditions. Some of the conditions that are amenable to computer aided diagnosis include acne, psoriasis and rosacea. Computer aided diagnosis can act as an external reference point to verify clinicians’ diagnoses or can ac…	Clinical Evaluation	Images		Psoriasis		2014	Frontiers of Medical Imaging		10.1142/9789814611107_0007
Maintz 2021	Machine Learning-Based Deep Phenotyping of Atopic Dermatitis: Severity-Associated Factors in Adolescent and Adult Patients.	Maintz, Laura; Welchowski, Thomas; Herrmann, Nadine; Brauer, Juliette; Klaschen, Anna Sophie; Fimmers, Rolf; Schmid, Matthias; Bieber, Thomas; Schmid-Grendelmeier, Peter; Traidl-Hoffmann, Claudia; Akdis, Cezmi; Lauener, Roger; Bruggen, Marie-Charlotte; Rhyner, Claudio; Bersuch, Eugen; Renner, Ellen; Reiger, Matthias; Dreher, Anita; Hammel, Gertrud; Luschkova, Daria; Lang, Claudia	IMPORTANCE: Atopic dermatitis (AD) is the most common chronic inflammatory skin disease and is driven by a complex pathophysiology underlying highly heterogeneous phenotypes. Current advances in precision medicine emphasize the need for stratification., OBJECTIVE: To perform deep phenotyping and identification of severity-associated factors in adolescent and adult patients with AD., DESIGN, SETTI…	Data Analysis	Clinical Evaluation		Atopic Dermatitis/Eczema		2021	JAMA dermatology	157	https://dx.doi.org/10.1001/jamadermatol.2021.3668	34757407
Malgina 2021	Development of the Mobile Application for Assessing Facial Acne Severity from Photos	Malgina, E.; Kurochkina, M.-A.	Acne is one of the most common skin diseases. The disease is observed in all age groups, but it mainly affects adolescent and young women. The severity of acne is usually accessed by dermatologists in a clinical setting. The goal of this work was to develop a machine learning model that can assess the severity of acne from photos as accurately as dermatologists do. The model is presented as a mob…	Clinical Evaluation	Images	Mobile Applications	Acne Vulgaris		2021	Proceedings of the 2021 IEEE Conference of Russian Young Researchers in Electrical and Electronic Engineering, ElConRus 2021		10.1109/ElConRus51938.2021.9396382
ManoharDhane 2017	Fuzzy spectral clustering for automated delineation of chronic wound region using digital images.	Manohar Dhane, Dhiraj; Maity, Maitreya; Mungle, Tushar; Bar, Chittaranjan; Achar, Arun; Kolekar, Maheshkumar; Chakraborty, Chandan	Chronic wound is an abnormal disease condition of localized injury to the skin and its underlying tissues having physiological impaired healing response. Assessment and management of such wound is a significant burden on the healthcare system. Currently, precise wound bed estimation depends on the clinical judgment and remains a difficult task. The paper introduces a novel method for ulcer bounda…	Clinical Evaluation	Images		Chronic Wound		2017	Computers in biology and medicine	89	https://dx.doi.org/10.1016/j.compbiomed.2017.04.004	28479109
Marri 2023	Analyzing the Predictability of an Artificial Intelligence App (Tibot) in the Diagnosis of Dermatological Conditions: A Cross-sectional Study	Marri, S.S.; Inamadar, A.C.; Janagond, A.B.; Albadri, W.	Background: Artificial intelligence (AI) aims to create programs that reproduce human cognition and processes involved in interpreting complex data. Dermatology relies on morphological features and is ideal for applying AI image recognition for assisted diagnosis. Tibot is an AI app that analyzes skin conditions and works on the principle of a convolutional neural network. Appropriate research an…	Clinical Evaluation	Images	Mobile Applications	Various Conditions		2023	JMIR Dermatology	6	10.2196/45529
Martorell 2021	28551 IMAPSORS project: A multicenter validation study to assess the accuracy of an artificial intelligence solution to quantify psoriasis severity	Martorell A.; Crespo E.I.; Climent V.G.; Arias S.; Ruiz-Villaverde R.; Taberner R.; Sahuquillo A.; Fernandez-Diaz M.L.	Objective: The main objetive of the present study is to perform a validation test of a new Artificial Intelligence solution developed by dermatologists that evaluates the psoriasis severity through mobile devices. Material(s) and Method(s): 12 Spanish centers of reference in psoriatic disease were asked to evaluate patients with active psoriasis and take images of them. Step 1: To organize a psor…	Clinical Evaluation	Images	Mobile Applications	Psoriasis		2021	Journal of the American Academy of Dermatology	85	https://dx.doi.org/10.1016/j.jaad.2021.06.802
Mathur 2021	A convolutional neural network architecture for the recognition of cutaneous manifestations of COVID-19.	Mathur, Jyoti; Chouhan, Vikas; Pangti, Rashi; Kumar, Sharad; Gupta, Somesh	During the COVID-19 pandemic, dermatologists reported an array of different cutaneous manifestations of the disease. It is challenging to discriminate COVID-19-related cutaneous manifestations from other closely resembling skin lesions. The aim of this study was to generate and evaluate a novel CNN (Convolutional Neural Network) ensemble architecture for detection of COVID-19-associated skin lesi…	Clinical Evaluation	Images		Various Conditions		2021	Dermatologic therapy	34	https://dx.doi.org/10.1111/dth.14902	33604961
Medela 2022	Automatic SCOring of Atopic Dermatitis Using Deep Learning: A Pilot Study	Medela A.; Mac Carthy T.; Aguilar Robles S.A.; Chiesa-Estomba C.M.; Grimalt R.	Atopic dermatitis (AD) is a chronic, itchy skin condition that affects 15-20% of children but may occur at any age. It is estimated that 16.5 million US adults (7.3%) have AD that initially began at age >2 years, with nearly 40% affected by moderate or severe disease. Therefore, a quantitative measurement that tracks the evolution of AD severity could be extremely useful in assessing patient evol…	Clinical Evaluation	Images		Atopic Dermatitis/Eczema		2022	JID Innovations	2	https://dx.doi.org/10.1016/j.xjidi.2022.100107
Meienberger 2023	Observer-independent assessment of psoriasis affected area using machine learning	Meienberger N.; Anzengruber F.; Amruthalingam L.; Christen R.; Koller T.; Maul J.T.; Pouly M.; Djamei V.; Navarini A.	Background: Assessment of psoriasis severity is strongly observer-dependent and objective assessment tools are largely missing. The increasing number of patients receiving highly expensive therapies, that are only reimbursed for moderate-to- severe psoriasis in most countries, motivates the development of higher quality assessment tools. Objective(s): To establish an accurate and objective psoria…	Clinical Evaluation	Images		Psoriasis		2023	Experimental Dermatology	32	https://dx.doi.org/10.1111/exd.14067
Melbin 2021	Automated detection and classification of skin diseases using diverse features and improved gray wolf-based multiple-layer perceptron neural network	Melbin, K.; Jacob Vetha Raj, Y.	One of the largest organs of the human body is the skin and its pigmentation differs among the population. During skin disease identification, the dermatologist requires a high level of expertise and accuracy. This study proposes different kinds of skin image feature extraction and classification methods. In this work, we have chosen six kinds of skin diseases such as melanoma, seborrheic keratos…	Clinical Evaluation	Images		Various Conditions	Atopic Dermatitis/Eczema	2021	International Journal of Imaging Systems and Technology	31	10.1002/ima.22524
Melina 2020	Artificial intelligence for the objective assessment of acne grading in clinical trials	Melina A.; Ngo Dinh N.; Schipani G.; Nistico S.; Cosentino C.; Amato F.; Thiboutot D.; Cherubini A.	Introduction: The evaluation of Acne using ordinal scales reflects the clinical perception of severity but it has shown low reproducibility both intra-and inter-rater. Existing assessment methods do not provide a reliable estimate of acne severity, which in turn impedes their application in clinical trials. Objective(s): To investigate if Artificial Intelligence (AI) trained on images of Acne pat…	Clinical Evaluation	Images		Acne Vulgaris		2020	Journal of the Dermatology Nurses' Association	12
Mikolajczyk 2021	Evaluation of a smartphone application for diagnosis of skin diseases	Mikolajczyk M.; Patrzyk S.; Nieniewski M.; Wozniacka A.	Introduction: Artificial intelligence (AI) could offer equal, or even more accurate, diagnoses of melanoma than most dermatologists. However, the value of popular smartphone applications for diagnosing unpigmented skin lesions remains unclear. Aim(s): To compare the diagnostic accuracy of a popular, free-to-use web application for automatic dermatosis diagnosis against expert diagnosis of selecte…	Clinical Evaluation	Images		Various Conditions		2021	Postepy Dermatologii i Alergologii	38	https://dx.doi.org/10.5114/ada.2020.101258
Mohan 2023	Automatic Segmentation of Psoriasis Skin Images Using Adaptive Chimp Optimization Algorithm-Based CNN.	Mohan, S; Kasthuri, N	Psoriasis is a severe skin disease that is surveyed outwardly by dermatologists. In recent years, computer vision is the major solution for diagnosing the psoriasis skin disease by segmenting the infected skin images. Besides, many researchers had presented efficient machine learning techniques for segmenting the psoriasis skin images. Nevertheless, accuracy and time consumption of the model are …	Clinical Evaluation	Images		Psoriasis		2023	Journal of digital imaging	36	https://dx.doi.org/10.1007/s10278-022-00765-x	36609894
Mondal 2023	Using ChatGPT for writing articles for patients' education for dermatological diseases: A pilot study	Mondal H.; Mondal S.; Podder I.	Background: Patients' education is a vital strategy for understanding a disease by patients and proper management of the condition. Physicians and academicians frequently make customized education materials for their patients. An artificial intelligence (AI)-based writer can help them write an article. Chat Generative Pre-Trained Transformer (ChatGPT) is a conversational language model developed …	MedEd.	Patient Ed.		Various Conditions		2023	Indian Dermatology Online Journal	14	https://dx.doi.org/10.4103/idoj.idoj_72_23
Moranding 2022	ARTIFICIAL INTELLIGENCE to CONNECT the USE of BIOLOGICS and SMALL MOLECULES in RHEUMATOID and PSORIATIC ARTHRITIS with A MULTIDISCIPLINARY EVALUATION: A REAL WORLD EVIDENCE APPROACH THROUGH NATURAL-LANGUAGE PROCESSING	Moranding P.; Maffia F.; Puggioni F.; Motta F.; Vecellio M.; Costanzo A.; Savevski V.; Selmi C.	Background: The management of rheumatoid arthritis (RA) and psoriatic arthritis (PsA) is often relying on a multidisciplinary approach with different specialists evaluating the patient for treatment choices. The ultimate impact of such management on the use of systemic glucocorticoids and more innovative drugs such as biologics and small molecules, however, is unclear. Artifcial intelligence tool…	Data Analysis	Pharmacology		Psoriasis		2022	Annals of the Rheumatic Diseases	81	https://dx.doi.org/10.1136/annrheumdis-2022-eular.3270
Mulder 2021	Blood-Based Immune Profiling Combined with Machine Learning Discriminates Psoriatic Arthritis from Psoriasis Patients.	Mulder, Michelle L M; He, Xuehui; van den Reek, Juul M P A; Urbano, Paulo C M; Kaffa, Charlotte; Wang, Xinhui; van Cranenbroek, Bram; van Rijssen, Esther; van den Hoogen, Frank H J; Joosten, Irma; Alkema, Wynand; de Jong, Elke M G J; Smeets, Ruben L; Wenink, Mark H; Koenen, Hans J P M	Psoriasis (Pso) is a chronic inflammatory skin disease, and up to 30% of Pso patients develop psoriatic arthritis (PsA), which can lead to irreversible joint damage. Early detection of PsA in Pso patients is crucial for timely treatment but difficult for dermatologists to implement. We, therefore, aimed to find disease-specific immune profiles, discriminating Pso from PsA patients, possibly facil…	Data Analysis	Prognosis		Psoriasis		2021	International journal of molecular sciences	22	https://dx.doi.org/10.3390/ijms222010990	34681660
MuneeraBegum 2021	Automated Detection of skin and nail disorders using Convolutional Neural Networks	Muneera Begum, H.; Dhivya, A.; Krishnan, A.J.; Keerthana, S.D.	Dermatological diseases are highly complex to diagnose due to their shared characteristics and subjectivity of human interpretation. Early diagnosis of these diseases helps in getting cured at the right time. Hence, a system has been developed to predict skin and nail disorders in the early stages, when the rate of recovery is high. This, in turn, aids in saving lives and protects a lot of patien…	Clinical Evaluation			Atopic Dermatitis/Eczema	Psoriasis	2021	Proceedings of the 5th International Conference on Trends in Electronics and Informatics, ICOEI 2021		10.1109/ICOEI51242.2021.9452959
Murugan 2023	A Machine Learning Approach to Predict Skin Diseases and Treatment Recommendation System	Murugan, S.; Srividhya, S.R.; Kumar, S.P.; Rubini, B.	In medical science, dermatology is the department dedicated to identify, diagnose, and suggest a treatment for skin disease. Diseases that occur on human skin is mostly unpredictable and tough to analyze, in recent days, the occurrence of skin diseases increased unprecedently. Skin diseases are usually caused by bacteria or other related infections. Some skin diseases like ringworm, yeast infecti…	Clinical Evaluation			Various Conditions		2023	Proceedings - 5th International Conference on Smart Systems and Inventive Technology, ICSSIT 2023		10.1109/ICSSIT55814.2023.10061150
Naidu 2023	Dermato: A Deep Learning based Application for Acne Subtype and Severity Detection	Naidu, K.; Kareppa, O.; Menon, S.; Bhole, C.; Poojary, S.	The article introduces a dermatology application named 'Dermato'. It is an assistive application tool for dermatologists to quickly assess and classify acne lesions into respective types. The application is built using HTML, CSS, JavaScript, Flask, and MySQL database. The image processing and segmentation have been implemented using various deep learning modules like TensorFlow, OpenCV, and varia…	Clinical Evaluation	Images		Acne Vulgaris		2023	International Conference on Innovative Data Communication Technologies and Application, ICIDCA 2023 - Proceedings		10.1109/ICIDCA56705.2023.10100165
Nieniewski 2023	Studies in differentiating psoriasis from other dermatoses using small data set and transfer learning	Nieniewski, M.; Chmielewski, L.J.; Patrzyk, S.; Woźniacka, A.	Psoriasis is a common skin disorder that should be differentiated from other dermatoses if an effective treatment has to be applied. Regions of Interests, or scans for short, of diseased skin are processed by the VGG16 (or VGG19) deep convolutional neural network operating as a feature extractor. 1280 features related to a given scan are passed to the Support Vector Machine (SVM) classifier using…	Clinical Evaluation	Images	Mobile Applications	Psoriasis		2023	Eurasip Journal on Image and Video Processing	2023	10.1186/s13640-023-00607-y
Nigat 2023	Fungal Skin Disease Classification Using the Convolutional Neural Network.	Nigat, Tsedenya Debebe; Sitote, Tilahun Melak; Gedefaw, Berihun Molla	Skin is the outer cover of our body, which protects vital organs from harm. This important body part is often affected by a series of infections caused by fungus, bacteria, viruses, allergies, and dust. Millions of people suffer from skin diseases. It is one of the common causes of infection in sub-Saharan Africa. Skin disease can also be the cause of stigma and discrimination. Early and accurate…	Clinical Evaluation	Images		Tinea		2023	Journal of healthcare engineering	2023	https://dx.doi.org/10.1155/2023/6370416	37287541
Nimesh 2021	Differential Diagnosis of Ringworm and Eczema Using Image Processing and Deep Learning	Nimesh, V.; Weerasinghe, R.	Misdiagnosis of dermatological disorders is an ordinary incident among both doctors and dermatologists around the world. Among them, misdiagnosis of common dermatological disorders is exceptionally high since these types of common diseases appear visually similar on some occasions. Then these easily curable diseases can get devastatingly complicated due to the initial misdiagnosis and wrong treat…	Clinical Evaluation	Images	Mobile Applications	Atopic Dermatitis/Eczema	Tinea	2021	21st International Conference on Advances in ICT for Emerging Regions, ICter 2021 - Proceedings		10.1109/ICter53630.2021.9774803
Nivedita 2022	Machine Learning Based Skin Disease Analyzer with Image Processing	Nivedita, V.; Subramaniam, K.; Ramya, M.; Parameshachari, B.D.	People may acquire skin illnesses as a consequence of hereditary factors, the natural ageing process, hormones, allergic responses, exposure to the sun or hazardous chemicals, and other environmental variables. Skin disorders are among the most prevalent and pervasive diseases in the world. The diagnosis is exceedingly challenging despite the fact that this condition is rather common since there …	Clinical Evaluation	Images		Acne Vulgaris	Various Conditions	2022	2022 IEEE North Karnataka Subsection Flagship International Conference, NKCon 2022		10.1109/NKCon56289.2022.10127040
Okamoto 2021	448 Evaluation of psoriasis severity using AI	Okamoto T.; Kawai M.; Shimada S.; Kawamura T.	In recent years, artificial intelligence (AI) plays a major role in modern society. In the medical field, AI research is progressing in the fields of radiology, ophthalmology, gastrointestinal endoscopy, pathology, etc., and AI is already being used in clinical settings. In the Japanese dermatology field, since 2018, the Japanese Dermatological Association (JDA) has been developing a reliable Nat…	Clinical Evaluation			Psoriasis		2021	Journal of Investigative Dermatology	141	https://dx.doi.org/10.1016/j.jid.2021.02.471
Okamoto 2022	Artificial intelligence for the automated single-shot assessment of psoriasis severity.	Okamoto, T; Kawai, M; Ogawa, Y; Shimada, S; Kawamura, T	BACKGROUND: PASI score is globally used to assess disease activity of psoriasis. However, it is relatively complicated and time-consuming, and the score will vary due to the inconsistent subjectivity between dermatologists. Therefore, an AI system capable of assessing psoriasis severity will be useful., OBJECTIVES: To propose a simplified PASI system (Single-Shot PASI) and associated AI models ca…	Clinical Evaluation	Images		Psoriasis		2022	Journal of the European Academy of Dermatology and Venereology : JEADV	36	https://dx.doi.org/10.1111/jdv.18354	35739649
Okon 2020	Natural language processing of Reddit data to evaluate dermatology patient experiences and therapeutics.	Okon, Edidiong; Rachakonda, Vishnutheja; Hong, Hyo Jung; Callison-Burch, Chris; Lipoff, Jules B	BACKGROUND: There is a lack of research studying patient-generated data on Reddit, one of the world's most popular forums with active users interested in dermatology. Techniques within natural language processing, a field of artificial intelligence, can analyze large amounts of text information and extract insights., OBJECTIVE: To apply natural language processing to Reddit comments about dermato…	Data Analysis	Patient Sentiment		Various Conditions		2020	Journal of the American Academy of Dermatology	83	https://dx.doi.org/10.1016/j.jaad.2019.07.014	31306722
Oraño 2023	A Deep Convolutional Neural Network for Skin Rashes Classification	Oraño, J.F.V.; Padao, F.R.F.; Malangsa, R.D.	It is common to people across the world to be affected by skin rashes. In order to prevent complications and problems caused by skin rashes, timely and accurate diagnosis is needed. The diagnosing process can be pretty complex and requires a high level of expertise due to similarities of appearances and patterns of different types of rashes. Recently, deep learning models have emerged to be effec…	Clinical Evaluation	Images		Various Conditions		2023	Lecture Notes in Networks and Systems	556 LNNS	10.1007/978-3-031-17601-2_33
Padilla 2019	Differentiating Atopic Dermatitis and Psoriasis Chronic Plaque using Convolutional Neural Network MobileNet Architecture	Padilla, D.; Yumang, A.; Diaz, A.L.; Inlong, G.	The use of Convolutional Neural Network (CNN) has been rising in the field of image recognition and classification. Different kinds of CNN architectures were implemented in various skin disease classification systems. In this paper, a skin disease classification for differentiating Atopic Dermatitis and Psoriasis Chronic Plaque using MobileNet architecture of Convolutional Neural Network was impl…	Clinical Evaluation	Images	Mobile Applications	Atopic Dermatitis/Eczema	Psoriasis	2019	2019 IEEE 11th International Conference on Humanoid, Nanotechnology, Information Technology, Communication and Control, Environment, and Management, HNICEM 2019		10.1109/HNICEM48295.2019.9073482
Pangti 2021	A machine learning-based, decision support, mobile phone application for diagnosis of common dermatological diseases	Pangti R.; Mathur J.; Chouhan V.; Kumar S.; Rajput L.; Shah S.; Gupta A.; Dixit A.; Dholakia D.; George M.; Sharma V.K.; Gupta S.	Background: The integration of machine learning algorithms in decision support tools for physicians is gaining popularity. These tools can tackle the disparities in healthcare access as the technology can be implemented on smartphones. We present the first, large-scale study on patients with skin of colour, in which the feasibility of a novel mobile health application (mHealth app) was investigat…	Clinical Evaluation	Images	Mobile Applications	Various Conditions		2021	Journal of the European Academy of Dermatology and Venereology	35	https://dx.doi.org/10.1111/jdv.16967	32991767 [https://www.ncbi.nlm.nih.gov/pubmed/?term=32991767]
Papp 2021	27004 Evaluating the impact of risankizumab treatment withdrawal on predicted health-related quality of life in patients with moderate-to-severe plaque psoriasis using a machine learning model	Papp K.A.; Soliman A.M.; Done N.; Carley C.; Wirtz E.L.; Puig L.	Background: Risankizumab has demonstrated efficacy in treating moderate-to-severe psoriasis. The phase-3 IMMhance trial (NCT02672852) examined the effect of continuing vs withdrawing from risankizumab treatment on psoriasis severity, including the Psoriasis Area and Severity Index (PASI) and static Physician Global Assessment (sPGA). However, the effect of withdrawal on health-related quality of …	Data Analysis	Pharmacology		Psoriasis		2021	Journal of the American Academy of Dermatology	85	https://dx.doi.org/10.1016/j.jaad.2021.06.522
Parajuli 2020	Can artificial intelligence perform better than dermatologists?	Parajuli N.; Aryal B.; Joshi G.	Body surface area (BSA) plays a key role in the treatment and prognosis of several dermatological conditions, including vitiligo. The response to treatment in the abovementioned condition can be measured in terms of change in BSA. Dermatologists should be accurate and precise in making the BSA calculation. Wallace rule-of-nine and Lund and Browler charts are commonly used to calculate body surfac…	Clinical Evaluation	Images		Vitiligo		2020	British Journal of Dermatology	183	https://dx.doi.org/10.1111/bjd.19093
Park 2021	Model learning analysis of 3D optoacoustic mesoscopy images for the classification of atopic dermatitis	Park S.; Saw S.N.E.E.; Li X.; Paknezhad M.; Coppola D.; Dinish U.S.; Ebrahim Attia A.B.; Yew Y.W.; Guan Thng S.T.; Lee H.K.; Olivo M.	Atopic dermatitis (AD) is a skin inflammatory disease affecting 10% of the population worldwide. Raster-scanning optoacoustic mesoscopy (RSOM) has recently shown promise in dermatological imaging. We conducted a comprehensive analysis using three machine-learning models, random forest (RF), support vector machine (SVM), and convolutional neural network (CNN) for classifying healthy versus AD cond…	Clinical Evaluation	Images		Atopic Dermatitis/Eczema		2021	Biomedical Optics Express	12	https://dx.doi.org/10.1364/BOE.415105
Patil 2020	Assessment of Tibot® Artificial Intelligence Application in Prediction of Diagnosis in Dermatological Conditions: Results of a Single Centre Study.	Patil S; Rao ND; Patil A; Basar F; Bate S	OBJECTIVE: To analyze the accuracy of Tibot artificial intelligence (AI) application tool in predicting the diagnosis of dermatological conditions. MATERIAL AND METHODS: In this prospective, observational study photographs of dermatological lesions with other details of patients having different skin conditions were fed in the AI application for the diagnosis. Predictions given by the Tibot AI ap…	Clinical Evaluation	Images		Various Conditions		2020	Indian Dermatol Online J	11	10.4103/idoj.IDOJ_61_20	33344338
Paul 2023	Factors Predicting Quality of Life Impairment in Adult Patients with Atopic Dermatitis: Results from a Patient Survey and Machine Learning Analysis	Paul C.; Griffiths C.E.M.; Costanzo A.; Herranz P.; Grond S.; Mert C.; Tietz N.; Riedl E.; Augustin M.	Introduction: Atopic dermatitis (AD) is a chronic, inflammatory skin disorder that impairs patients' quality of life (QoL). Physician assessment of AD disease severity is determined by clinical scales and assessment of affected body surface area (BSA), which might not mirror patients' perceived disease burden. Method(s): Using data from an international cross-sectional web-based survey of patient…	Data Analysis			Atopic Dermatitis/Eczema		2023	Dermatology and Therapy	13	https://dx.doi.org/10.1007/s13555-023-00897-0
PerisFajarnes 2020	Segmentation methods for acne vulgaris images: Proposal of a new methodology applied to fluorescence images.	Peris Fajarnes, Guillermo; Moncho Santonja, Maria; Defez Garcia, Beatriz; Lengua Lengua, Ismael	BACKGROUND: Acne vulgaris is one of the most common human pathologies worldwide. Its prevalence causes a high healthcare expenditure. Acne healthcare costs and effects on individuals' quality of life lead to the need of analysing current acne evaluation, treatment and monitoring methods. One of the most common ones is manual lesion counting by a dermatologist. However, this technique has several …	Clinical Evaluation	Images		Acne Vulgaris		2020	Skin research and technology : official journal of International Society for Bioengineering and the Skin (ISBS) [and] International Society for Digital Imaging of Skin (ISDIS) [and] International Society for Skin Imaging (ISSI)	26	https://dx.doi.org/10.1111/srt.12865	32333464
Phan 2021	A smart LED therapy device with an automatic facial acne vulgaris diagnosis based on deep learning and internet of things application.	Phan, Duc Tri; Ta, Quoc Bao; Huynh, Thanh Canh; Vo, Tan Hung; Nguyen, Cong Hoan; Park, Sumin; Choi, Jaeyeop; Oh, Junghwan	In low-level laser therapy, providing an optimal dosage and proposing a proper diagnosis before dermatological treatment are essential to reduce the side effects and potential dangers. In this article, a smart LED therapy system for automatic facial acne vulgaris diagnosis based on deep learning and Internet of Things application is proposed. The main goals of this study were to (1) develop an LE…	Clinical Evaluation	Images		Acne Vulgaris		2021	Computers in biology and medicine	136	https://dx.doi.org/10.1016/j.compbiomed.2021.104610	34274598
Pierce 2021	A Qualitative Analysis of Provider Notes of Atopic Dermatitis-Related Visits Using Natural Language Processing Methods	Pierce E.J.; Boytsov N.N.; Vasey J.J.; Sudaria T.C.; Liu X.; Lavelle K.W.; Bogdanov A.N.; Goldblum O.M.	Introduction: Real-world disease management of atopic dermatitis (AD) is hampered by a lack of consistency between providers that treat AD regarding assessment of severity, disease activity, and quality of life. Variability and inconsistency in documentation makes it difficult to understand the impact of AD. This study summarizes AD-related symptoms and concerns captured in unstructured qualitati…	Data Analysis			Atopic Dermatitis/Eczema		2021	Dermatology and Therapy	11	https://dx.doi.org/10.1007/s13555-021-00553-5
Putatunda 2020	A Hybrid Deep Learning Approach for Diagnosis of the Erythemato-Squamous Disease	Putatunda, S.	The diagnosis of the Erythemato-squamous disease (ESD) is accepted as a difficult problem in dermatology. ESD is a form of skin disease. It generally causes redness of the skin and also may cause loss of skin. They are generally due to genetic or environmental factors. ESD comprises six classes of skin conditions namely, pityriasis rubra pilaris, lichen planus, chronic dermatitis, psoriasis, sebo…	Clinical Evaluation			Various Conditions		2020	Proceedings of CONECCT 2020 - 6th IEEE International Conference on Electronics, Computing and Communication Technologies		10.1109/CONECCT50063.2020.9198447
Quattrini 2022	A Deep Learning-Based Facial Acne Classification System	Quattrini A.; Boer C.; Leidi T.; Paydar R.	Introduction: Acne is one of the most common pathologies and affects people of all ages, genders, and ethnicities. The assessment of the type and severity status of a patient with acne should be done by a dermatologist, but the ever-increasing waiting time for an examination makes the therapy not accessible as quickly and consequently less effective. This work, born from the collaboration with CH…	Clinical Evaluation	Images	Mobile Applications	Acne Vulgaris		2022	Clinical, Cosmetic and Investigational Dermatology	15	https://dx.doi.org/10.2147/CCID.S360450
Rahmad 2021	Acne Vulgaris and Rosacea Skin Diseases Image Classification using Gray Level Co-Occurance Matrix and Convolutional Neural Network	Rahmad, C.; Asmara, R.A.; Agstriningtyas, A.S.	Teledermatology is one of the methods of dermatology treatment during the Covid-19 Pandemic which hit the world. Limiting physical contact between dermatologists and patients is a priority. This study aims to classify facial skin diseases with Rosacea and Acne Vulgaris. The disease is classified between Rosacea and three severity levels in Acne Vulgaris. The data used is taken from dermnet, kaggl…	Clinical Evaluation	Images		Acne Vulgaris	Rosacea	2021	Proceedings - IEIT 2021: 1st International Conference on Electrical and Information Technology		10.1109/IEIT53149.2021.9587363
Raj 2023	PsLSNetV2: End to end deep learning system for measurement of area score of psoriasis regions in color images	Raj R.; Londhe N.D.; Sonawane R.	Objective: At present, psoriasis area scores are measured manually by dermatologists through visual observations. This subjective method suffers from numerous typical problems. The only solution to these problems is to design and implement objective methods for this. However, most of the existing works in this regard are based on machine learning frameworks that are semi-automated and feature-dep…	Clinical Evaluation	Images		Psoriasis		2023	Biomedical Signal Processing and Control	79	https://dx.doi.org/10.1016/j.bspc.2022.104138
Rakotoarisaona 2021	Passion project, a synergistic alliance for dermatology in madagascar using artificial intelligence and teledermatology	Rakotoarisaona M.F.; Andriambololoniaina F.H.; Sendrasoa F.A.; Raharolahy O.; Andrianarison M.; Ratovonjanahary V.T.; Razanakoto N.H.; Razafimaharo T.S.; Ramily L.; Ratovohery A.; Randriamboavonjy R.; Ramarozatovo L.S.; Hsu C.; Rapelanoro Rabenja F.	Dermatological pathologies are part of the 5 main ground consultations in Madagascar, including Sexual Transmitted Infections. The prevalence of common dermatosis represented by infectious diseases (fungus, bacterial) and allergic dermatosis (eczema, insect bites) is constantly increasing. Like other African countries, Madagascar has only 13 dermatologists, one dermatologist for 2 million inhabit…	Clinical Evaluation	Images		Atopic Dermatitis/Eczema	Various Conditions	2021	Acta Dermato-Venereologica	101	https://dx.doi.org/10.2340/00015555-3793
RamSahu 2023	Skin Disease Classification using Machine Learning based Proposed Ensemble Model	Ram Sahu, B.; Kumar Shrivas, A.; Shukla, A.	Skin disease is a major issue of global health problem affecting a large amount of persons. The advancement of dermatological diseases categorization has grown more accurate in recent years due to the rapid growth of technology and the use of various machine learning techniques. Therefore the creation of machine learning methods that can accurately differentiate between the classifications of ski…	Clinical Evaluation	Images		Various Conditions		2023	2023 4th International Conference for Emerging Technology, INCET 2023		10.1109/INCET57972.2023.10170128
Ranpariya 2021	Characterizing dermatology mobile applications that use artificial intelligence	Ranpariya V.; Feldman S.R.		Mobile Applications			Various Conditions		2021	Dermatology Online Journal	27	https://dx.doi.org/10.5070/D327955147	34755989 [https://www.ncbi.nlm.nih.gov/pubmed/?term=34755989]
Rashataprucksa 2020	Acne detection with deep neural networks	Rashataprucksa, K.; Chuangchaichatchavarn, C.; Triukose, S.; Nitinawarat, S.; Pongprutthipan, M.; Piromsopa, K.	In this paper, a baseline for automated acne detection with deep neural networks is presented. The goal is to overcome the poor performance of traditional acne detection methods. Acne vulgaris is a disease of sebaceous gland usually presented on the face. Nowadays, dermatologists diagnose acne by counting the number of pimples, which is time consuming. We directly compared the effectiveness of Fa…	Clinical Evaluation	Images		Acne Vulgaris		2020	ACM International Conference Proceeding Series		10.1145/3421558.3421566
Rasheed 2022	Automatic eczema classification in clinical images based on hybrid deep neural network.	Rasheed, Assad; Umar, Arif Iqbal; Shirazi, Syed Hamad; Khan, Zakir; Nawaz, Shah; Shahzad, Muhammad	The healthcare sector is the highest priority sector, and people demand the highest services and care. The fast rise of deep learning, particularly in clinical decision support tools, has provided exciting solutions primarily in medical imaging. In the past, ANNs (artificial neural networks) have been used extensively in dermatology and have shown promising results for detecting various skin dise…	Clinical Evaluation	Images		Atopic Dermatitis/Eczema		2022	Computers in biology and medicine	147	https://dx.doi.org/10.1016/j.compbiomed.2022.105807	35809409
Rasouliyan 2022	Detecting adverse drug events in dermatology through natural language processing of physician notes	Rasouliyan L.; Kumar V.; Kocaman V.; Talby D.	Background: Adverse drug events (ADEs) are major drivers of high cost and poor outcomes worldwide; however, the degree to which they are described in dermatology patient notes is poorly understood. Objective(s): To determine the frequency and nature (including causative drugs and drug-ADE combinations) of ADEs described in physician notes for dermatology patients. Method(s): Physician free-text n…	Data Analysis	Pharmacology		Various Conditions		2022	Pharmacoepidemiology and Drug Safety	31	https://dx.doi.org/10.1002/pds.5518
RoshniThanka 2020	Automated diagnosis of skin disease multiclass image classification using deep convolution neural network	Roshni Thanka, M.; Bijolin Edwin, E.; Shiny Duela, J.; Ebenezer, V.	From the ancient time itself skin diseases threatens human lifestyle due to its severity towards loneliness, pain, affects the appearance of affected person, and even to death. Identifying and predicting this skin lesion in the early stage will escape the people from its severity and from its tribulation. Identifying the lesion in the starting stage will avoid the severity of the disease and make…	Clinical Evaluation	Images		Various Conditions		2020	Journal of Green Engineering	10
Sachar 2022	Consumer preferences of top-rated over-the-counter acne treatment products: a cohort study.	Sachar, Moniyka; Xiong, Michelle; Lee, Kachiu C	Over 70% of patients with acne vulgaris wait at least 1 year before seeing a dermatologist and instead use over-the-counter (OTC) acne treatments. This study determined the association between product characteristics (ingredients, vehicles, and marketing claims) and consumer-reported positive and negative features of top-rated acne OTCs. This cohort study evaluated the top 1% of acne OTCs across …	Data Analysis	Patient Sentiment		Acne Vulgaris		2022	Archives of dermatological research	314	https://dx.doi.org/10.1007/s00403-021-02230-1	33866436
Sadik 2023	An in-depth analysis of Convolutional Neural Network architectures with transfer learning for skin disease diagnosis	Sadik R.; Majumder A.; Biswas A.A.; Ahammad B.; Rahman M.M.	Low contrasts and visual similarity between different skin conditions make skin disease recognition a challenging task. Current techniques to detect and diagnose skin disease accurately require high-level professional expertise. Artificial intelligence paves the way for developing computer vision-based applications in medical imaging, like recognizing dermatological conditions. This research prop…	Clinical Evaluation	Images		Various Conditions		2023	Healthcare Analytics	3	https://dx.doi.org/10.1016/j.health.2023.100143
Sameera 2022	Real Time Detection of the Various Sign of Ageing Using Deep Learning	Sameera, A.K.; Samuktha, V.; Akash, T.; Sabeshnav, M.; Veni, S.	One of the most promising fields where the technology of deep learning and CNN can thrive are the cosmetic and dermatology industries. Detection of conditions like premature ageing can be made easy by deep learning procedures like facial detection and recognition. This project is based on improving the technology principally in these domains. A deep learning model utilizing CNNs is built, and the…	Clinical Evaluation	Images		Acne Vulgaris	Various Conditions	2022	2022 International Conference on Wireless Communications, Signal Processing and Networking, WiSPNET 2022		10.1109/WiSPNET54241.2022.9767121
Sangha 2021	Detection of acne by deep learning object detection	Sangha A.; Rizvi M.	Importance State-of-the art performance is achieved with a deep learning object detection model for acne detection. There is little current research on object detection in dermatology and acne in particular. As such, this work is early in this field and achieves state of the art performance. Objective Train an object detection model on a publicly available data set of acne photos. Design, Setting…	Clinical Evaluation	Images		Acne Vulgaris		2021	medRxiv		https://dx.doi.org/10.1101/2021.12.05.21267310
Sayyad 2022	An Analysis of Alopecia Areata Classification Framework for Human Hair Loss Based on VGG-SVM Approach	Sayyad S.; Midhunchakkaravarthy D.; Sayyad F.	Artificial intelligence approach is used in this article to make a diagnosis of hair loss. An autoimmune condition known as alopecia areata (AA) results in hair loss in the affected area. The most recent figures show that AA has an incidence of 2% and a frequency of 1 in 1000 people worldwide. For instance, classification is important in the field of medicine because one of the doctor's main obje…	Clinical Evaluation	Images		Alopecia		2022	Journal of Pharmaceutical Negative Results	13	https://dx.doi.org/10.47750/pnr.2022.13.S01.02
Schleusener 2021	Fiber-based SORS-SERDS system and chemometrics for the diagnostics and therapy monitoring of psoriasis inflammatory disease in vivo	Schleusener J.; Guo S.; Darvin M.E.; Thiede G.; Chernavskaia O.; Knorr F.; Lademann J.; Popp J.; Bocklitz T.W.	Psoriasis is considered a widespread dermatological disease that can strongly affect the quality of life. Currently, the treatment is continued until the skin surface appears clinically healed. However, lesions appearing normal may contain modifications in deeper layers. To terminate the treatment too early can highly increase the risk of relapses. Therefore, techniques are needed for a better kn…	Clinical Evaluation	Images	Prognosis	Psoriasis		2021	Biomedical Optics Express	12	https://dx.doi.org/10.1364/BOE.413922
Schnurle 2017	Detection and quantification of hand eczema lesions on images by machine learning	Schnurle S.; Koller T.; Pouly M.; Vor Der Bruck T.; Hofstetter J.; Anzengruber F.; Djamei V.; Navarini A.A.	Background: Hand eczema (HE) is the third most frequent workrelated disease. It occurs in about 10% of the working population. Immense loss of productivity results due to sick leave, which on average has a duration of 12 weeks. HE produces well-defined visible clinical skin changes. Early detection of hand eczema by the presence of such lesions could allow treatment before the disease becomes cli…	Clinical Evaluation	Images		Atopic Dermatitis/Eczema		2017	Clinical and Translational Allergy	7	https://dx.doi.org/10.1186/s13601-017-0184-5
Seite 2019	Development and accuracy of an artificial intelligence algorithm for acne grading from smartphone photographs.	Seite, Sophie; Khammari, Amir; Benzaquen, Michael; Moyal, Dominique; Dreno, Brigitte	We developed an artificial intelligence algorithm (AIA) for smartphones to determine the severity of facial acne using the GEA scale and to identify different types of acne lesion (comedonal, inflammatory) and postinflammatory hyperpigmentation (PIHP) or residual hyperpigmentation. Overall, 5972 images (face, right and left profiles) obtained with smartphones (IOS and/or Android) from 1072 acne p…	Clinical Evaluation	Images	Mobile Applications	Acne Vulgaris		2019	Experimental dermatology	28	https://dx.doi.org/10.1111/exd.14022	31446631
Seite 2020	14034 Development and accuracy of an artificial intelligence algorithm for acne evaluation	Seite S.; Moyal D.; Abidi K.; Le Dantec G.; Khammari A.; Benzaquen M.; Dreno B.	Introduction: Smartphone applications have been proposed as diagnostic self-monitoring tools for acne. Objective(s): Develop an artificial intelligence algorithm (AIA) for acne severity assessment (GEA) and lesion identification which was evaluated compared with clinical diagnosis by dermatologists. Method(s): Algorithm development steps: 1) collection of 6504 acneic patient images (face, right a…	Clinical Evaluation	Images		Acne Vulgaris		2020	Journal of the American Academy of Dermatology	83	https://dx.doi.org/10.1016/j.jaad.2020.06.156
Shah 2021	Comparison of performance of a deep learning-based mobile application with non-dermatologist physicians in the diagnosis of common skin diseases	Shah S.; Pangti R.; Rajput L.; Mathur J.; Chouhan V.; Kumar S.; Dholakia D.; Gupta V.; Sharma V.K.; Gupta S.		Clinical Evaluation	Images	Mobile Applications	Various Conditions		2021	International Journal of Dermatology	60	https://dx.doi.org/10.1111/ijd.15488	33650129 [https://www.ncbi.nlm.nih.gov/pubmed/?term=33650129]
Shaik 2022	316 Role of platelet and growth factor concentration in platelet rich plasma therapeutic response to alopecia	Shaik J.A.; Farah R.; Bellefeuille G.; Paiewonsky B.; Raymond O.; Sadick N.; Arruda S.; Hordinsky M.	The use of platelet rich plasma (PRP) for the treatment of hair loss has increased significantly in recent years. PRP treatment involves obtaining autologous PRP from a patient's blood sample and injecting it into the scalp. Although a promising treatment for alopecia, the role of platelet and growth factor (GF) concentration in PRP on hair growth is poorly understood. Herein, we present a case s…	Clinical Evaluation	Images		Alopecia		2022	Journal of Investigative Dermatology	142	https://dx.doi.org/10.1016/j.jid.2022.05.324
Shakeel 2021	Classification Framework for Healthy Hairs and Alopecia Areata: A Machine Learning (ML) Approach.	Shakeel, Choudhary Sobhan; Khan, Saad Jawaid; Chaudhry, Beenish; Aijaz, Syeda Fatima; Hassan, Umer	Alopecia areata is defined as an autoimmune disorder that results in hair loss. The latest worldwide statistics have exhibited that alopecia areata has a prevalence of 1 in 1000 and has an incidence of 2%. Machine learning techniques have demonstrated potential in different areas of dermatology and may play a significant role in classifying alopecia areata for better prediction and diagnosis. We …	Clinical Evaluation	Images		Alopecia		2021	Computational and mathematical methods in medicine	2021	https://dx.doi.org/10.1155/2021/1102083	34434248
Sheth 2012	Co-morbidities associated with Vitiligo: A 10-year retrospective study	Sheth V.M.; Guo E.; Qureshi A.A.	Vitiligo is a skin disorder characterized by depigmentation that has a worldwide prevalence of 0.1-2% and has been associated with several comorbidities. Thyroid disorders are commonly associated as are other endocrinopathies such as Addison's disease and diabetes mellitus. Pernicious anemia, systemic lupus erythematosus, inflammatory bowel disease, rheumatoid arthritis, and psoriasis also are as…	Data Analysis			Vitiligo		2012	Journal of Investigative Dermatology	132	https://dx.doi.org/10.1038/jid.2012.139
Shrivastava 2015	Exploring the color feature power for psoriasis risk stratification and classification: A data mining paradigm.	Shrivastava, Vimal K; Londhe, Narendra D; Sonawane, Rajendra S; Suri, Jasjit S	A large percentage of dermatologist's decision in psoriasis disease assessment is based on color. The current computer-aided diagnosis systems for psoriasis risk stratification and classification lack the vigor of color paradigm. The paper presents an automated psoriasis computer-aided diagnosis (pCAD) system for classification of psoriasis skin images into psoriatic lesion and healthy skin, whic…	Clinical Evaluation	Images		Psoriasis		2015	Computers in biology and medicine	65	https://dx.doi.org/10.1016/j.compbiomed.2015.07.021	26298486
Shrivastava 2016	Computer-aided diagnosis of psoriasis skin images with HOS, texture and color features: A first comparative study of its kind.	Shrivastava, Vimal K; Londhe, Narendra D; Sonawane, Rajendra S; Suri, Jasjit S	Psoriasis is an autoimmune skin disease with red and scaly plaques on skin and affecting about 125 million people worldwide. Currently, dermatologist use visual and haptic methods for diagnosis the disease severity. This does not help them in stratification and risk assessment of the lesion stage and grade. Further, current methods add complexity during monitoring and follow-up phase. The current…	Clinical Evaluation	Images		Psoriasis		2016	Computer methods and programs in biomedicine	126	https://dx.doi.org/10.1016/j.cmpb.2015.11.013	26830378
Shrivastava 2016	A novel approach to multiclass psoriasis disease risk stratification: Machine learning paradigm	Shrivastava V.K.; Londhe N.D.; Sonawane R.S.; Suri J.S.	The stage and grade of psoriasis severity is clinically relevant and important for dermatologists as it aids them lead to a reliable and an accurate decision making process for better therapy. This paper proposes a novel psoriasis risk assessment system (pRAS) for stratification of psoriasis severity from colored psoriasis skin images having Asian Indian ethnicity. Machine learning paradigm is ad…	Clinical Evaluation	Images		Psoriasis		2016	Biomedical Signal Processing and Control	28	https://dx.doi.org/10.1016/j.bspc.2016.04.001
Shrivastava 2016	Reliability analysis of psoriasis decision support system in principal component analysis framework	Shrivastava, V.K.; Londhe, N.D.; Sonawane, R.S.; Suri, J.S.	Reliability and accuracy are essential components in any decision support system. These become even more important with a rising number of features during the classification process in a machine learning paradigm. Further, the selection of an optimal feature set is of paramount importance for the best performance, reliable and stable decision support systems. This paper presents a dermatology dec…	Clinical Evaluation	Images		Psoriasis		2016	Data and Knowledge Engineering	106	10.1016/j.datak.2016.09.001
Shrivastava 2017	A novel and robust Bayesian approach for segmentation of psoriasis lesions and its risk stratification.	Shrivastava, Vimal K; Londhe, Narendra D; Sonawane, Rajendra S; Suri, Jasjit S	BACKGROUND AND OBJECTIVE: The need for characterization of psoriasis lesion severity is clinically valuable and vital for dermatologists since it provides a reliable and precise decision on risk assessment. The automated delineation of lesion is a prerequisite prior to characterization, which is challenging itself. Thus, this paper has two major objectives: (a) design of a segmentation system whi…	Clinical Evaluation	Images		Psoriasis		2017	Computer methods and programs in biomedicine	150	https://dx.doi.org/10.1016/j.cmpb.2017.07.011	28859832
Silva 2022	Use of artificial intelligence pattern recognition for the diagnosis and staging of hidradenitis suppurativa	Silva D.L.F.; Avila S.E.F.; Magalhaes R.F.	Background: Hidradenitis suppurativa (HS) is a pilosebaceous system inflammatory disease, which affects up to 4% of the world population [1] and 0.41% of the Brazilian population [2]. The disease phenotypes vary with multiple clinical presentations and can be challenging to classify, leading physicians to underdiagnose and offer inadequate treatment given the severity of the condition [1,3]. Obje…	Clinical Evaluation	Images		Hidradenitis Suppurativa		2022	Experimental Dermatology	31	https://dx.doi.org/10.1111/exd.14557
Singh 2022	Impact of Image Classification in Dermatology: Automated Diagnosis	Singh, A.; Sinha, D.K.; Dhanda, N.	The implementation of AI and ML in health care sector is majorly in cardiology, radiology, and ophthalmology but its employment scope in dermatology is minimal. Early diagnosis of skin diseases may prevent the disease to grow worse in condition. Machine-Learning has the caliber to improvise the dermatologist’s practices by making the diagnosis process less tiresome and enable people to get a more…	Clinical Evaluation	Images		Acne Vulgaris	Lichen Planus	2022	Lecture Notes in Electrical Engineering	875	10.1007/978-981-19-0284-0_49
Singh 2023	An Improved Deep Learning Framework Approach for Detecting the Psoriasis Disease	Singh, A.; Kumar, K.C.N.; Kumar, M.A.; Negi, H.S.	Normal skin is necessary for a healthy lifestyle since it is the most crucial component of the human body. However, it has several dermatological complications. One of these skin disorders is psoriasis. The research proposes a unique deep learning framework that assesses three separate scenarios, namely Visual Geometry Group-16, Visual Geometry Group-19, and Inception v3, and examines some cuttin…	Clinical Evaluation	Images		Psoriasis		2023	Proceedings of the International Conference on Artificial Intelligence and Knowledge Discovery in Concurrent Engineering, ICECONF 2023		10.1109/ICECONF57129.2023.10083536
Sitaru 2023	Automatic body part identification in real-world clinical dermatological images using machine learning	Sitaru S.; Oueslati T.; Schielein M.C.; Weis J.; Kaczmarczyk R.; Rueckert D.; Biedermann T.; Zink A.	Background: Dermatological conditions are prevalent across all population sub-groups. The affected body part is of importance to their diagnosis, therapy, and research. The automatic identification of body parts in dermatological clinical pictures could therefore improve clinical care by providing additional information for clinical decision-making algorithms, discovering hard-to-treat areas, and…	Clinical Evaluation	Images		Atopic Dermatitis/Eczema	Psoriasis	2023	JDDG - Journal of the German Society of Dermatology		https://dx.doi.org/10.1111/ddg.15113	37306036 [https://www.ncbi.nlm.nih.gov/pubmed/?term=37306036]
Srinivas 2020	Corticosteroid usage trend and their focus effects in patients of dermatology using machine learning	Srinivas K.; Rao M.V.; Rani B.K.; Mdhukar G.; Raju K.S.	Corticosteroids are hormone surrogates formed within the cortex of adrenal glands. They serve an important part in the treatment of numerous pathological states. Many of the clinical roles of steroids are associated with their potent anti-inflammatory and immune-modulating properties. The study conducted for a period of 6 months and encompasses 151 subjects using corticosteroids for their respect…	Pharmacology			Various Conditions		2020	European Journal of Molecular and Clinical Medicine	7
Suhendra 2019	A novel approach to multi-class atopic dermatitis disease severity scoring using multi-class SVM	Suhendra, R.; Arnia, F.; Idroes, R.; Earlia, N.; Suhartono, E.	The severity scoring of atopic dermatitis skin disease is a crucial stage for a dermatologist. Accurate and reliable decision-making by a dermatologist are needed for better therapy and risk stratification to the patient. Generally, the dermatologist used visual assessment to make decisions of the severity score. The procedure is very subjective and carries a lack of reliability. The paper presen…	Clinical Evaluation	Images		Atopic Dermatitis/Eczema		2019	Proceedings: CYBERNETICSCOM 2019 - 2019 IEEE International Conference on Cybernetics and Computational Intelligence: Towards a Smart and Human-Centered Cyber World		10.1109/CYBERNETICSCOM.2019.8875693
Swerlick 2023	661 Development of a national registry for dermatology - The American Academy of Dermatology's DataDerm	Swerlick R.A.; Van Beek M.; Etkin C.; Kaye T.; Fitzgerald M.; Levy D.; Weiss S.	The American Academy of Dermatology's clinical data registry, DataDerm, was founded in 2016. Currently, over 400 practices, including 1,670 providers are linked to DataDerm's platform across 25 different electronic health records (EHRs). Collecting real world dermatology data since 2013 on >=47 million patient encounters from >=13 million unique patients, DataDerm offers longitudinal insights on …	Data Analysis			Psoriasis	Various Conditions	2023	Journal of Investigative Dermatology	143	https://dx.doi.org/10.1016/j.jid.2023.03.669
Tanaka 2021	Classification of large-scale image database of various skin diseases using deep learning	Tanaka M.; Saito A.; Shido K.; Fujisawa Y.; Yamasaki K.; Fujimoto M.; Murao K.; Ninomiya Y.; Satoh S.; Shimizu A.	Purpose: The purpose of this study was to develop a deep learning-based computer-aided diagnosis system for skin disease classification using photographic images of patients. The targets are 59 skin diseases, including localized and diffuse diseases captured by photographic cameras, resulting in highly diverse images in terms of the appearance of the diseases or photographic conditions. Method(s)…	Clinical Evaluation	Images		Various Conditions		2021	International Journal of Computer Assisted Radiology and Surgery	16	https://dx.doi.org/10.1007/s11548-021-02440-y	34309781 [https://www.ncbi.nlm.nih.gov/pubmed/?term=34309781]
Tapak 2021	Application of Genetic Algorithm-Based Support Vector Machine in Identification of Gene Expression Signatures for Psoriasis Classification: A Hybrid Model.	Tapak, Leili; Afshar, Saeid; Afrasiabi, Mahlagha; Ghasemi, Mohammad Kazem; Alirezaei, Pedram	BACKGROUND: Psoriasis is a chronic autoimmune disease impairing significantly the quality of life of the patient. The diagnosis of the disease is done via a visual inspection of the lesional skin by dermatologists. Classification of psoriasis using gene expression is an important issue for the early and effective treatment of the disease. Therefore, gene expression data and selection of suitable …	Data Analysis	Genetics		Psoriasis		2021	BioMed research international	2021	https://dx.doi.org/10.1155/2021/5520710	34540995
Tejos-Bravo 2021	Role of stress exposure in itch and pain: Protocol for a study in Atopic dermatitis	Tejos-Bravo M.; Rojas-Thomas F.; Espinoza F.; Fiedler J.; Calvo M.	Introduction: Growing evidence shows that symptomatology of atopic dermatitis (AD), such as itch and pain, can be exacerbated by acute stress. However, the influence of longer stress exposures over the symptomatology, sensory profile and skin innervation is not clear. This study aims to determine the effect of stress exposure over itch and pain and whether long-lasting stress is related to the in…	Data Analysis			Atopic Dermatitis/Eczema		2021	Journal of the Peripheral Nervous System	26	https://dx.doi.org/10.1111/jns.12460
Thomsen 2020	Deep Learning for Diagnostic Binary Classification of Multiple-Lesion Skin Diseases	Thomsen K.; Christensen A.L.; Iversen L.; Lomholt H.B.; Winther O.	Background: Diagnosis of skin diseases is often challenging and computer-aided diagnostic tools are urgently needed to underpin decision making. Objective(s): To develop a convolutional neural network model to classify clinically relevant selected multiple-lesion skin diseases, this in accordance to the STARD guidelines. Method(s): This was an image-based retrospective study using multi-task lear…	Clinical Evaluation	Images		Various Conditions		2020	Frontiers in Medicine	7	https://dx.doi.org/10.3389/fmed.2020.574329
Turki 2023	GENEvaRX: A Novel AI-Driven Method and Web Tool Can Identify Critical Genes and Effective Drugs for Lichen Planus	Turki T.; Taguchi Yh.	Lichen planus (LP) is an autoimmune disorder diagnosed based on physical symptoms and lab tests. Examples of symptoms include flat bumps, and itchy and purplish skin, while lab tests include a shave biopsy of the lesion. When the pathology report shows consistency with LP and is negative for potential triggers for an allergy test and hepatitis C, a dermatologist typically prescribes corticosteroi…	Clinical Evaluation	Genetics	Pharmacology	Lichen Planus		2023	bioRxiv		https://dx.doi.org/10.1101/2023.02.23.529678
Vasudeva 2023	Classifying Skin Cancer and Acne using CNN	Vasudeva, K.; Chandran, S.	Several hospitals and dermatological clinics have adopted computer-vision-based diagnosis tools to aid in the early identification of skin cancer. The most frequent skin diseases are acne vulgaris and skin cancer. Acne Vulgaris affects 85% of the population in their lives, usually during adolescence. Benign Skin Cancer is the cancer commonly affecting people among all other types in developed and…	Clinical Evaluation	Images		Acne Vulgaris		2023	15th International Conference on Knowledge and Smart Technology, KST 2023		10.1109/KST57286.2023.10086873
Verma 2019	Classification of Skin Disease using Ensemble Data Mining Techniques.	Verma, Anurag Kumar; Pal, Saurabh; Kumar, Surjeet	Objective: Skin diseases are a major global health problem associated with high number of people. With the rapid development of technologies and the application of various data mining techniques in recent years, the progress of dermatological predictive classification has become more and more predictive and accurate. Therefore, development of machine learning techniques, which can effectively dif…	Clinical Evaluation	Images		Various Conditions		2019	Asian Pacific journal of cancer prevention : APJCP	20	https://dx.doi.org/10.31557/APJCP.2019.20.6.1887	31244314
Verma 2019	Comparison of skin disease prediction by feature selection using ensemble data mining techniques	Verma A.K.; Pal S.; Kumar S.	Background: Skin disease is a major problem among people worldwide. Different machine learning techniques can be applied to identify classes of skin disease. Herein, we have applied machine learning algorithms to categorize classes of skin disease using ensemble techniques, and then a feature selection method is utilized to compare the results obtained. Method(s): In the proposed study, we presen…	Clinical Evaluation	Data Analysis		Various Conditions		2019	Informatics in Medicine Unlocked	16	https://dx.doi.org/10.1016/j.imu.2019.100202
Wang 2020	Deep learning-based, computer-aided classifier developed with dermoscopic images shows comparable performance to 164 dermatologists in cutaneous disease diagnosis in the Chinese population.	Wang, Shi-Qi; Zhang, Xin-Yuan; Liu, Jie; Tao, Cui; Zhu, Chen-Yu; Shu, Chang; Xu, Tao; Jin, Hong-Zhong	BACKGROUND: Diagnoses of Skin diseases are frequently delayed in China due to lack of dermatologists. A deep learning-based diagnosis supporting system can facilitate pre-screening patients to prioritize dermatologists' efforts. We aimed to evaluate the classification sensitivity and specificity of deep learning models to classify skin tumors and psoriasis for Chinese population with a modest num…	Clinical Evaluation	Images	Dermoscopy	Psoriasis		2020	Chinese medical journal	133	https://dx.doi.org/10.1097/CM9.0000000000001023	32826613
Wang 2020	521 An intelligent assistant diagnosis study of erythema and scaly skin diseases based on deep learning	Wang Y.; Yuan D.; Zhao S.; Chen X.	This paper proposes an intelligent assistant diagnosis study of erythema and scaly skin diseases based on clinical images, including lichen planus, parapsoriatic, lupus erythematosus, eczema, and psoriasis. First of all, we collected a skin disease data set, which contains 4,377 clinical images. In this data set, each image contains the information of the lesion area and the patient's medical his…	Clinical Evaluation	Images		Various Conditions		2020	Journal of Investigative Dermatology	140	https://dx.doi.org/10.1016/j.jid.2020.03.530
Wang 2023	A novel automatic acne detection and severity quantification scheme using deep learning	Wang J.; Wang C.; Wang Z.; Hounye A.H.; Li Z.; Kong M.; Hou M.; Zhang J.; Qi M.	Accurate detection and severity quantification of acne are of great significance in the precise treatment of patients. Due to the similar appearance of acne with close severity, it is challenging for dermatologists to grade acne accurately and efficiently. This study aims to propose an accurate and efficient scheme based on deep learning (DL) to assist dermatologists in acne detection and severit…	Clinical Evaluation	Images		Acne Vulgaris		2023	Biomedical Signal Processing and Control	84	https://dx.doi.org/10.1016/j.bspc.2023.104803
Wang 2023	A cell phone app for facial acne severity assessment.	Wang J; Luo Y; Wang Z; Hounye AH; Cao C; Hou M; Zhang J	Acne vulgaris, the most common skin disease, can cause substantial economic and psychological impacts to the people it affects, and its accurate grading plays a crucial role in the treatment of patients. In this paper, we firstly proposed an acne grading criterion that considers lesion classifications and a metric for producing accurate severity ratings. Due to similar appearance of acne lesions …	Clinical Evaluation	Images	Mobile Applications	Acne Vulgaris		2023	Appl Intell (Dordr)	53	10.1007/s10489-022-03774-z	35919632
Watanabe 2023	Visualization of Cutibacterium acnes with Visible Light Using Deep Learning	Watanabe, S.; Hasegawa, M.	In this study, we investigated a deep-learning method for visualizing Cutibacterium acnes (C. acnes) in facial photographs taken with visible-light irradiation. We used a dermatological device to capture photos with UV-light irradiation wherein C. acnes on the faces of people and paired these photos with visible-light images to train a deep learning model. Then, two methods were devised to increa…	Clinical Evaluation	Images	Mobile Applications	Acne Vulgaris		2023	Proceedings of SPIE - The International Society for Optical Engineering	12592	10.1117/12.2666674
Webster 2022	Clinical validation of digital biomarkers and machine learning models for remote measurement of psoriasis and psoriatic arthritis	Webster D.E.; Haberman R.H.; Chada L.M.P.; Tummalacherla M.; Tediarjo A.; Yadav V.; Neto E.C.; MacDuffie W.; DePhillips M.; Sieg E.; Catron S.; Grant C.; Francis W.; Nguyen M.; Yussuff M.; Castillo R.L.; Yan D.; Neimann A.L.; Reddy S.M.; Ogdie A.; Kolivras A.; Kellen M.R.; Mangravite L.M.; Sieberts S.K.; Omberg L.; Merola J.F.; Scher J.U.	Background Psoriasis and psoriatic arthritis are common immune-mediated inflammatory conditions that primarily affect the skin, joints and entheses and can lead to significant disability and worsening quality of life. Although early recognition and treatment can prevent the development of permanent damage, psoriatic disease remains underdiagnosed and undertreated due in part to the disparity betw…	Clinical Evaluation	Images	Mobile Applications	Psoriasis		2022	medRxiv		https://dx.doi.org/10.1101/2022.04.13.22273676
Wen 2022	Acne detection and severity evaluation with interpretable convolutional neural network models.	Wen, Hao; Yu, Wenjian; Wu, Yuanqing; Zhao, Jun; Liu, Xiaolong; Kuang, Zhexiang; Fan, Rong	BACKGROUND: Acne vulgaris is one of the most prevalent skin conditions, which harms not only the patients' physiological conditions, but also their mental health. Early diagnosis and accurate continuous self-monitoring could help control and alleviate their discomfort., OBJECTIVE: We focus on the development and comparison of deep learning models for locating acne lesions on facial images, thus m…	Clinical Evaluation	Images	Mobile Applications	Acne Vulgaris		2022	Technology and health care : official journal of the European Society for Engineering and Medicine	30	https://dx.doi.org/10.3233/THC-228014	35124592
Winkler 2021	Collective human intelligence outperforms artificial intelligence in a skin lesion classification task	Winkler J.K.; Sies K.; Fink C.; Toberer F.; Enk A.; Abassi M.S.; Fuchs T.; Blum A.; Stolz W.; Coras-Stepanek B.; Cipic R.; Guther S.; Haenssle H.A.	Background and objectives: Convolutional neural networks (CNN) enable accurate diagnosis of medical images and perform on or above the level of individual physicians. Recently, collective human intelligence (CoHI) was shown to exceed the diagnostic accuracy of individuals. Thus, diagnostic performance of CoHI (120 dermatologists) versus individual dermatologists versus two state-of-the-art CNN wa…	Clinical Evaluation	Images		Various Conditions		2021	JDDG - Journal of the German Society of Dermatology	19	https://dx.doi.org/10.1111/ddg.14510	34096688 [https://www.ncbi.nlm.nih.gov/pubmed/?term=34096688]
Withana 2018	Differential diagnosis of eczema and psoriasis using categorical data in image processing	Withana, U.; Fernando, P.	A number of attempts have been made at using image processing and machine learning to automate the diagnosis process of dermatological diseases. Psoriasis and eczema are two conditions that are usually misdiagnosed, and were selected after an investigation. The reason for this high rate of misdiagnosis is due to the margin of error present in the method doctors use to perform a diagnosis. This me…	Clinical Evaluation	Data Analysis	Images	Atopic Dermatitis/Eczema	Psoriasis	2018	17th International Conference on Advances in ICT for Emerging Regions, ICTer 2017 - Proceedings	2018-January	10.1109/ICTER.2017.8257819
Wu 2020	A deep learning, image based approach for automated diagnosis for inflammatory skin diseases	Wu H.; Yin H.; Chen H.; Sun M.; Liu X.; Yu Y.; Tang Y.; Long H.; Zhang B.; Zhou Y.; Li Y.; Zhang G.; Zhang P.; Zhan Y.; Liao J.; Luo S.; Xiao R.; Su Y.; Zhao J.; Wang F.; Zhang W.; Zhang J.; Lu Q.	Background: As the booming of deep learning era, especially the advances in convolutional neural networks (CNNs), CNNs have been applied in medicine fields like radiology and pathology. However, the application of CNNs in dermatology, which is also based on images, is very limited. Inflammatory skin diseases, such as psoriasis (Pso), eczema (Ecz), and atopic dermatitis (AD), are very easily to be…	Clinical Evaluation	Images		Atopic Dermatitis/Eczema	Psoriasis	2020	Annals of Translational Medicine	8	https://dx.doi.org/10.21037/atm.2020.04.39
Wu 2021	Automatic Severity Rating for Improved Psoriasis Treatment	Wu, X.; Yan, Y.; Zhao, S.; Kuang, Y.; Ge, S.; Wang, K.; Chen, X.	Psoriasis is a chronic skin disease which occurs to 2%–3% of the world’s entire population. If treated properly, patients can still maintain a relatively high quality of life. Otherwise, Psoriasis could cause severe complications or even threat to life. Therefore, continuous tracking of severity degree is critical in Psoriasis treatment. However, due to the shortage of dermatologists, it’s hard f…	Clinical Evaluation	Images		Psoriasis		2021	Lecture Notes in Computer Science (including subseries Lecture Notes in Artificial Intelligence and Lecture Notes in Bioinformatics)	12907 LNCS	10.1007/978-3-030-87234-2_18
Wu 2023	Uncovering the Hidden Gems of Psoriasis Literature: An Neural Language Model-Assisted Interactive Web Tool	Wu S.; Gu X.; Xiao R.; Gao H.; Yang B.; Kang Y.	BACKGROUND The comprehensive data on psoriasis research are numerous and complex, making it difficult to retrieve and classify manually. The ability to quickly mine literature based on various fine topics using deep learning natural language processing technology to assess research topics and trends in the field of psoriasis disease will have a significant impact on doctors' research and patients…	Data Analysis			Psoriasis		2023	bioRxiv		https://dx.doi.org/10.1101/2023.03.15.532867
Wu 2023	AI in dermatology: Evaluating ChatGPT's ability to assist in the treatment of skin conditions	Wu H.; Mitchell N.; Roh J.; Oakley A.	Aims: Using technology for self-diagnosis and treatment of simple skin conditions has become increasingly common. One promising application of Artificial Intelligence (AI) in dermatology is the use of language models, such as ChatGPT (cGPT), to guide patients in the treatment of various skin conditions. This study aims to evaluate cGPT's ability to give comprehensive and accurate treatment plans …	Data Analysis	Patient Ed.		Various Conditions		2023	Australasian Journal of Dermatology	64	https://dx.doi.org/10.1111/ajd.14035
Xing 2023	A one-step deep learning framework for psoriasis area and severity prediction trained on interventional clinical trial images	Xing Y.; Zhong S.; Aronson S.L.; Rausa F.M.; Webster D.E.; Crouthamel M.H.; Wang L.	Image-based machine learning holds great promise for facilitating clinical care, however the datasets often used for model training differ from the interventional clinical trial-based findings frequently used to inform treatment guidelines. Here, we draw on longitudinal imaging of psoriasis patients undergoing treatment in the Ultima 2 clinical trial (NCT02684357), including 2,700 body images wit…	Clinical Evaluation	Images		Psoriasis		2023	medRxiv		https://dx.doi.org/10.1101/2023.03.23.23287628
Yanagisawa 2023	Convolutional neural network-based skin image segmentation model to improve classification of skin diseases in conventional and non-standardized picture images.	Yanagisawa, Yuta; Shido, Kosuke; Kojima, Kaname; Yamasaki, Kenshi	BACKGROUND: For dermatological practices, non-standardized conventional photo images are taken and collected as a mixture of variable fields of the image view, including close-up images focusing on designated lesions and long-shot images including normal skin and background of the body surface. Computer-aided detection/diagnosis (CAD) models trained using non-standardized conventional photo image…	Clinical Evaluation	Images		Atopic Dermatitis/Eczema		2023	Journal of dermatological science	109	https://dx.doi.org/10.1016/j.jdermsci.2023.01.005	36658056
Yang 2021	A convolutional neural network trained with dermoscopic images of psoriasis performed on par with 230 dermatologists.	Yang, Yiguang; Wang, Juncheng; Xie, Fengying; Liu, Jie; Shu, Chang; Wang, Yukun; Zheng, Yushan; Zhang, Haopeng	BACKGROUND: Psoriasis is a common chronic inflammatory skin disease that causes physical and psychological burden to patients. A Convolutional Neural Network (CNN) focused on dermoscopic images would substantially aid the classification and increase the accuracy of diagnosis of psoriasis., OBJECTIVES: This study aimed to train an efficient deep-learning network to recognize dermoscopic images of …	Clinical Evaluation	Images		Psoriasis		2021	Computers in biology and medicine	139	https://dx.doi.org/10.1016/j.compbiomed.2021.104924	34688173
Yang 2021	Construction and Evaluation of a Deep Learning Model for Assessing Acne Vulgaris Using Clinical Images	Yang Y.; Guo L.; Wu Q.; Zhang M.; Zeng R.; Ding H.; Zheng H.; Xie J.; Li Y.; Ge Y.; Li M.; Lin T.	Introduction: Accurate assessment is the basis for the effective treatment of acne vulgaris. The goal of this study was to achieve standardised diagnosis and treatment based on a deep learning model that was developed according to the current Chinese Guidelines for the Management of Acne Vulgaris. Method(s): The first step was to divide each image of acne vulgaris into four regions. Each of these…	Clinical Evaluation	Images		Acne Vulgaris		2021	Dermatology and Therapy	11	https://dx.doi.org/10.1007/s13555-021-00541-9
Yang 2023	285 Performance metrics of a soft wearable acousto-mechanic sensor for measuring itch in children and adults with atopic dermatitis	Yang A.F.; Chun K.S.; Patel S.R.; Xu S.	Pruritus is a prominent symptom in many systemic (e.g. renal failure, cholestasis) and dermatologic (e.g. urticaria, xerosis) conditions. Atopic dermatitis (AD) is characterized by the itch-scratch cycle, whereby the reflexive scratching leads to greater skin inflammation and worsens pruritus. Itch in AD has also been associated with certain stages of the circadian rhythm. Therefore, an objective…	Data Analysis			Atopic Dermatitis/Eczema		2023	British Journal of Dermatology	188	https://dx.doi.org/10.1093/bjd/ljac140.001
Yilmaz 2022	Deep convolutional neural networks for onychomycosis detection using microscopic images with KOH examination.	Yilmaz, Abdurrahim; Goktay, Fatih; Varol, Rahmetullah; Gencoglan, Gulsum; Uvet, Huseyin	BACKGROUND: The diagnosis of superficial fungal infections is still mostly based on direct microscopic examination with potassium hydroxide solution. However, this method can be time consuming, and its diagnostic accuracy rates vary widely depending on the clinician's experience., OBJECTIVES: This study presents a deep neural network structure that enables the rapid solutions for these problems a…	Clinical Evaluation	Images		Tinea		2022	Mycoses	65	https://dx.doi.org/10.1111/myc.13498	35842749
Yu 2022	A deep learning-based approach toward differentiating scalp psoriasis and seborrheic dermatitis from dermoscopic images	Yu Z.; Kaizhi S.; Jianwen H.; Guanyu Y.; Yonggang W.	Objectives: This study aims to develop a new diagnostic method for discriminating scalp psoriasis and seborrheic dermatitis based on a deep learning (DL) model, which uses the dermatoscopic image as input and achieved higher accuracy than dermatologists trained with dermoscopy. Method(s): A total of 1,358 pictures (obtained from 617 patients) with pathological and diagnostic confirmed skin diseas…	Clinical Evaluation	Images	Dermoscopy	Psoriasis		2022	Frontiers in Medicine	9	https://dx.doi.org/10.3389/fmed.2022.965423
Zein 2021	Generative Adversarial Networks Based Approach for Artificial Face Dataset Generation in Acne Disease Cases	Zein, H.; Chantaf, S.; El-Saleh, R.; Nait-Ali, A.	Deep-Learning based approaches in dermatology face a significant problem regarding the availability of free open datasets. Recently, Generative Adversarial Networks (GANs) were successfully employed to generate artificial images through a combination of two models: Generator and Discriminator. In this work, we propose using StyleGAN2 to generate realistic artificial faces presenting acne diseases…	Images			Acne Vulgaris		2021	BioSMART 2021 - Proceedings: 4th International Conference on Bio-Engineering for Smart Technologies		10.1109/BioSMART54244.2021.9677572
Zhang 2021	Design and Assessment of Convolutional Neural Network Based Methods for Vitiligo Diagnosis	Zhang L.; Mishra S.; Zhang T.; Zhang Y.; Zhang D.; Lv Y.; Lv M.; Guan N.; Hu X.S.; Chen D.Z.; Han X.	Background: Today's machine-learning based dermatologic research has largely focused on pigmented/non-pigmented lesions concerning skin cancers. However, studies on machine-learning-aided diagnosis of depigmented non-melanocytic lesions, which are more difficult to diagnose by unaided eye, are very few. Objective(s): We aim to assess the performance of deep learning methods for diagnosing vitilig…	Clinical Evaluation	Images		Vitiligo		2021	Frontiers in Medicine	8	https://dx.doi.org/10.3389/fmed.2021.754202
Zhang 2023	Interactive Skin Wound Segmentation Based on Feature Augment Networks	Zhang P.; Chen X.; Yin Z.; Zhou X.; Jiang Q.; Zhu W.; Xiang D.; Tang Y.; Shi F.	Skin wound segmentation in photographs allows non-invasive analysis of wounds that supports dermatological diagnosis and treatment. In this paper, we propose a novel feature augment network (FANet) to achieve automatic segmentation of skin wounds, and design an interactive feature augment network (IFANet) to provide interactive adjustment on the automatic segmentation results. The FANet contains …	Clinical Evaluation	Images		Chronic Wound		2023	IEEE Journal of Biomedical and Health Informatics	27	https://dx.doi.org/10.1109/JBHI.2023.3270711	37099475 [https://www.ncbi.nlm.nih.gov/pubmed/?term=37099475]
Zhao 2020	Smart identification of psoriasis by images using convolutional neural networks: a case study in China.	Zhao, S; Xie, B; Li, Y; Zhao, X; Kuang, Y; Su, J; He, X; Wu, X; Fan, W; Huang, K; Peng, Y; Navarini, A A; Huang, W; Chen, X	BACKGROUND: Psoriasis is a chronic inflammatory skin disease, which holds a high incidence in China. However, professional dermatologists who can diagnose psoriasis early and correctly are insufficient in China, especially in the rural areas. A smart approach to identify psoriasis by pictures would be highly adaptable countrywide and could play a useful role in early diagnosis and regular treatme…	Clinical Evaluation	Images		Psoriasis		2020	Journal of the European Academy of Dermatology and Venereology : JEADV	34	https://dx.doi.org/10.1111/jdv.15965	31541556
Zhao 2021	A Novel Convolutional Neural Network for the Diagnosis and Classification of Rosacea: Usability Study.	Zhao Z; Wu CM; Zhang S; He F; Liu F; Wang B; Huang Y; Shi W; Jian D; Xie H; Yeh CY; Li J	BACKGROUND: Rosacea is a chronic inflammatory disease with variable clinical presentations, including transient flushing, fixed erythema, papules, pustules, and phymatous changes on the central face. Owing to the diversity in the clinical manifestations of rosacea, the lack of objective biochemical examinations, and nonspecificity in histopathological findings, accurate identification of rosacea …	Clinical Evaluation	Images		Rosacea		2021	JMIR Med Inform	9	10.2196/23415	33720027
Zhou 2017	Multi-classification of skin diseases for dermoscopy images using deep learning	Zhou, H.; Xie, F.; Jiang, Z.; Liu, J.; Wang, S.; Zhu, C.	Skin diseases are very common in our daily life. Due to the similar appearance of skin diseases, automatic classification through lesion images is quite a challenging task. In this paper, a novel multi-classification method based on convolutional neural network (CNN) is proposed for dermoscopy images. A CNN network with nested residual structure is designed first, which can learn more information…	Clinical Evaluation	Images	Dermoscopy	Atopic Dermatitis/Eczema	Psoriasis	2017	IST 2017 - IEEE International Conference on Imaging Systems and Techniques, Proceedings	2018-January	10.1109/IST.2017.8261543
Zhou 2022	Background selection schema on deep learning-based classification of dermatological disease	Zhou J.; Wu Z.; Jiang Z.; Huang K.; Guo K.; Zhao S.	Skin diseases are one of the most common ailments affecting humans. Artificial intelligence based on deep learning can significantly improve the efficiency of identifying skin disorders and alleviate the scarcity of medical resources. However, the distribution of background information in dermatological datasets is imbalanced, causing generalized deep learning models to perform poorly in skin dis…	Clinical Evaluation	Images		Various Conditions		2022	Computers in Biology and Medicine	149	https://dx.doi.org/10.1016/j.compbiomed.2022.105966	36029748 [https://www.ncbi.nlm.nih.gov/pubmed/?term=36029748]
Zhu 2021	A Deep Learning Based Framework for Diagnosing Multiple Skin Diseases in a Clinical Environment	Zhu C.-Y.; Wang Y.-K.; Chen H.-P.; Gao K.-L.; Shu C.; Wang J.-C.; Yan L.-F.; Yang Y.-G.; Xie F.-Y.; Liu J.	Background: Numerous studies have attempted to apply artificial intelligence (AI) in the dermatological field, mainly on the classification and segmentation of various dermatoses. However, researches under real clinical settings are scarce. Objective(s): This study was aimed to construct a novel framework based on deep learning trained by a dataset that represented the real clinical environment i…	Clinical Evaluation	Images	Dermoscopy	Various Conditions		2021	Frontiers in Medicine	8	https://dx.doi.org/10.3389/fmed.2021.626369
Zhu 2022	Deep learning-based diagnosis models for onychomycosis in dermoscopy.	Zhu, Xianzhong; Zheng, Bowen; Cai, Wenying; Zhang, Jing; Lu, Sha; Li, Xiqing; Xi, Liyan; Kong, Yinying	BACKGROUND: Onychomycosis is a common disease. Emerging noninvasive, real-time techniques such as dermoscopy and deep convolutional neural networks have been proposed for the diagnosis of onychomycosis. However, deep learning application in dermoscopic images has not been reported., OBJECTIVES: To explore the establishment of deep learning-based diagnostic models for onychomycosis in dermoscopy t…	Clinical Evaluation	Images	Dermoscopy	Tinea
